# Supplementary material for: Clonal hematopoiesis in AML long‐term survivors: Risk factors and clinical consequences
Source: Hemasphere. 2025 Jul 24;9(7):e70183. doi: 10.1002/hem3.70183 (PMC12288099; doi:10.1002/hem3.70183)
Supplement: Supplementary file 2 — Supporting Information. [file HEM3-9-e70183-s002.xlsx]

## Sheet: S1 - smMIP target loci
chromosome	feature_start_0-based	feature_end_0-based	feature_name
chr1	1747227	1747229	GNB1_c57
chr1	36932096	36932254	CSF3R_1
chr1	36933434	36933444	CSF3R_2
chr1	115256528	115256536	NRAS_c58_61
chr1	115258744	115258748	NRAS_c12_13
chr2	25457139	25457299	DNMT3A_EX26
chr2	25458567	25458704	DNMT3A_EX25
chr2	25459796	25459884	DNMT3A_EX24
chr2	25461990	25462094	DNMT3A_EX23
chr2	25463162	25463329	DNMT3A_EX22
chr2	25463500	25463609	DNMT3A_EX21
chr2	25464422	25464586	DNMT3A_EX20
chr2	25466758	25466861	DNMT3A_EX19
chr2	25467015	25467217	DNMT3A_EX18
chr2	25467400	25467531	DNMT3A_EX17
chr2	25468113	25468211	DNMT3A_EX16
chr2	25468880	25468943	DNMT3A_EX15
chr2	25469019	25469188	DNMT3A_EX14
chr2	25469480	25469655	DNMT3A_EX13
chr2	25469911	25470037	DNMT3A_EX12
chr2	25470451	25470628	DNMT3A_EX11
chr2	25470896	25471131	DNMT3A_EX10
chr2	198266816	198266849	SF3B1_K700_hotspot
chr2	198267359	198267361	SF3B1_K666_hotspot
chr2	209113111	209113113	IDH1_hotspot
chr4	55589741	55589874	KIT_EX8
chr4	55599227	55599368	KIT_EX17
chr4	106155090	106158607	TET2_EX4A
chr4	106162487	106162596	TET2_EX4C
chr4	106163982	106164094	TET2_EX5
chr4	106164718	106164945	TET2_EX6
chr4	106180767	106180936	TET2_EX7
chr4	106182907	106183015	TET2_EX8
chr4	106190758	106190914	TET2_EX9
chr4	106193712	106194085	TET2_EX10
chr4	106196196	106197686	TET2_EX11
chr5	170837542	170837557	NPM1_hotspot
chr7	140453135	140453137	BRAF_hotspot
chr9	5073769	5073771	JAK2_617
chr11	32410603	32410729	WT1_EX11
chr11	32413519	32413610	WT1_EX10B
chr11	32414213	32414301	WT1_EX9
chr11	32417802	32417955	WT1_EX8
chr11	32421490	32421593	WT1_EX7
chr11	32438033	32438090	WT1_EX6
chr11	32439124	32439200	WT1_EX5
chr11	32449502	32449604	WT1_EX4
chr11	32450044	32450165	WT1_EX3
chr11	32456243	32456600	WT1_EX1
chr11	119148921	119149251	CBL
chr12	25380275	25380285	KRAS_c58_61
chr12	25398211	25398285	KRAS_c12_13
chr12	112888139	112888220	PTPN11_EX3_hotspot
chr12	112926852	112926915	PTPN11_EX13_hotspot
chr13	28592612	28592642	FLT3_TKD
chr13	28602329	28602341	FLT3_N676
chr13	28608082	28608309	FLT3_ITD
chr15	90631838	90631935	IDH2_c140_172
chr17	7572916	7573018	TP53_1
chr17	7573916	7574043	TP53_2
chr17	7576526	7576667	TP53_3_4
chr17	7576842	7576936	TP53_5
chr17	7577008	7577165	TP53_6
chr17	7577488	7577618	TP53_7
chr17	7578166	7578299	TP53_8
chr17	7578360	7578564	TP53_9
chr17	7579301	7579600	TP53_10
chr17	7579689	7579731	TP53_11
chr17	7579827	7579922	TP53_12
chr17	58740351	58740917	PPM1D_ex6
chr17	74732934	74732960	SRSF2_p95_hotspot
chr19	13054527	13054733	CALR_EXON9
chr20	31022263	31023080	ASXL1
chr21	36164432	36164907	RUNX1_EX9
chr21	36171596	36171765	RUNX1_EX8
chr21	36206708	36206898	RUNX1_EX7
chr21	36231772	36231875	RUNX1_EX6
chr21	36252850	36253016	RUNX1_EX5
chr21	36259140	36259393	RUNX1_EX4B
chr21	44514777	44514780	U2AF1_c83
chr21	44524453	44524456	U2AF1_c34

## Sheet: S2 - smMIP list
chr	mip_scan_start	mip_scan_stop	mip_name	target	strand
chr20	31022260	31022338	ASXL1_0323	ASXL1	-
chr20	31022336	31022414	ASXL1_0311	ASXL1	+
chr20	31022409	31022488	ASXL1_1443499	ASXL1	+
chr20	31022462	31022541	ASXL1_0313	ASXL1	+
chr20	31022530	31022608	ASXL1_0327	ASXL1	-
chr20	31022588	31022666	ASXL1_0315	ASXL1	+
chr20	31022664	31022743	ASXL1_0329	ASXL1	-
chr20	31022731	31022809	ASXL1_0317	ASXL1	+
chr20	31022800	31022879	ASXL1_0331	ASXL1	-
chr20	31022863	31022941	ASXL1_0319	ASXL1	+
chr20	31022929	31023008	ASXL1_0333_SNP_a	ASXL1	-
chr20	31022929	31023008	ASXL1_0333_SNP_b	ASXL1	-
chr20	31022988	31023065	ASXL1_0321	ASXL1	+
chr20	31023066	31023140	ASXL1_0322_SNP_a	ASXL1	+
chr20	31023066	31023140	ASXL1_0322_SNP_b	ASXL1	+
chr7	140453090	140453167	BRAF_0002	BRAF_hotspot	-
chr7	140453106	140453183	BRAF_0001	BRAF_hotspot	+
chr19	13054503	13054582	CALR_EXON9_0179	CALR_EXON9	-
chr19	13054571	13054650	CALR_EXON9_0176	CALR_EXON9	+
chr19	13054644	13054723	CALR_EXON9_0181	CALR_EXON9	-
chr19	13054704	13054783	CALR_EXON9_0178	CALR_EXON9	+
chr11	119148920	119148999	CBL_0068	CBL	-
chr11	119148983	119149058	CBL_0063	CBL	+
chr11	119149040	119149118	CBL_0064_SNP_a	CBL	+
chr11	119149040	119149118	CBL_0064_SNP_b	CBL	+
chr11	119149110	119149186	CBL_0071	CBL	-
chr11	119149187	119149261	CBL_0072	CBL	-
chr1	36932090	36932169	CSF3R_1_0003	CSF3R_1	+
chr1	36932149	36932228	CSF3R_1_0007_SNP_a	CSF3R_1	-
chr1	36932149	36932228	CSF3R_1_0007_SNP_b	CSF3R_1	-
chr1	36932210	36932289	CSF3R_1_0005	CSF3R_1	+
chr1	36933432	36933511	CSF3R_2_0009	CSF3R_2	+
chr2	25470868	25470947	DNMT3A_EX10_0300	DNMT3A_EX10	-
chr2	25470928	25471007	DNMT3A_EX10_0297	DNMT3A_EX10	+
chr2	25471002	25471081	DNMT3A_EX10_0302	DNMT3A_EX10	-
chr2	25471064	25471142	DNMT3A_EX10_0299	DNMT3A_EX10	+
chr2	25470883	25470949	DNMT3A_EX10_0057	DNMT3A_EX10	-
chr2	25470886	25470975	DNMT3A_EX10_0058	DNMT3A_EX10	+
chr2	25470422	25470499	DNMT3A_EX11_0293	DNMT3A_EX11	-
chr2	25470497	25470574	DNMT3A_EX11_0291	DNMT3A_EX11	+
chr2	25470554	25470631	DNMT3A_EX11_0295	DNMT3A_EX11	-
chr2	25469891	25469970	DNMT3A_EX12_0284	DNMT3A_EX12	+
chr2	25469942	25470021	DNMT3A_EX12_0288	DNMT3A_EX12	-
chr2	25470018	25470097	DNMT3A_EX12_0286	DNMT3A_EX12	+
chr2	25469479	25469558	DNMT3A_EX13_0278	DNMT3A_EX13	+
chr2	25469531	25469610	DNMT3A_EX13_0282_SNP_a	DNMT3A_EX13	-
chr2	25469531	25469610	DNMT3A_EX13_0282_SNP_b	DNMT3A_EX13	-
chr2	25469595	25469674	DNMT3A_EX13_0280	DNMT3A_EX13	+
chr2	25469021	25469100	DNMT3A_EX14_0272	DNMT3A_EX14	+
chr2	25469056	25469134	DNMT3A_EX14_0276	DNMT3A_EX14	-
chr2	25469127	25469206	DNMT3A_EX14_0277	DNMT3A_EX14	-
chr2	25469020	25469090	DNMT3A_EX14_0050	DNMT3A_EX14	-
chr2	25469000	25469088	DNMT3A_EX14_1068189	DNMT3A_EX14	+
chr2	25468874	25468953	DNMT3A_EX15_0271	DNMT3A_EX15	-
chr2	25468114	25468193	DNMT3A_EX16_0268	DNMT3A_EX16	-
chr2	25468164	25468242	DNMT3A_EX16_0267_SNP_a	DNMT3A_EX16	+
chr2	25468164	25468242	DNMT3A_EX16_0267_SNP_b	DNMT3A_EX16	+
chr2	25467401	25467480	DNMT3A_EX17_0264	DNMT3A_EX17	-
chr2	25467459	25467537	DNMT3A_EX17_0263	DNMT3A_EX17	+
chr2	25466996	25467073	DNMT3A_EX18_0256	DNMT3A_EX18	+
chr2	25467074	25467153	DNMT3A_EX18_0260	DNMT3A_EX18	-
chr2	25467146	25467225	DNMT3A_EX18_0258	DNMT3A_EX18	+
chr2	25466730	25466808	DNMT3A_EX19_0252	DNMT3A_EX19	+
chr2	25466809	25466888	DNMT3A_EX19_0255	DNMT3A_EX19	-
chr2	25464421	25464500	DNMT3A_EX20_0246	DNMT3A_EX20	+
chr2	25464459	25464538	DNMT3A_EX20_0250	DNMT3A_EX20	-
chr2	25464530	25464608	DNMT3A_EX20_0251	DNMT3A_EX20	-
chr2	25463478	25463556	DNMT3A_EX21_0244	DNMT3A_EX21	-
chr2	25463545	25463624	DNMT3A_EX21_0243	DNMT3A_EX21	+
chr2	25463133	25463212	DNMT3A_EX22_0236	DNMT3A_EX22	+
chr2	25463210	25463289	DNMT3A_EX22_0237	DNMT3A_EX22	+
chr2	25463289	25463368	DNMT3A_EX22_0238	DNMT3A_EX22	+
chr2	25461961	25462039	DNMT3A_EX23_0234	DNMT3A_EX23	-
chr2	25462029	25462107	DNMT3A_EX23_0233	DNMT3A_EX23	+
chr2	25459796	25459874	DNMT3A_EX24_0230	DNMT3A_EX24	-
chr2	25459846	25459925	DNMT3A_EX24_0229	DNMT3A_EX24	+
chr2	25458544	25458621	DNMT3A_EX25_0222	DNMT3A_EX25	+
chr2	25458609	25458687	DNMT3A_EX25_0226	DNMT3A_EX25	-
chr2	25458671	25458750	DNMT3A_EX25_0224	DNMT3A_EX25	+
chr2	25457125	25457201	DNMT3A_EX26_23177	DNMT3A_EX26	-
chr2	25457192	25457270	DNMT3A_EX26_0220	DNMT3A_EX26	-
chr2	25457259	25457335	DNMT3A_EX26_0218_SNP_a	DNMT3A_EX26	+
chr2	25457259	25457335	DNMT3A_EX26_0218_SNP_b	DNMT3A_EX26	+
chr13	28608062	28608140	FLT3_ITD_0093	FLT3_ITD	-
chr13	28608113	28608190	FLT3_ITD_0090	FLT3_ITD	+
chr13	28608189	28608266	FLT3_ITD_0095	FLT3_ITD	-
chr13	28608250	28608328	FLT3_ITD_0092_SNP_a	FLT3_ITD	+
chr13	28608250	28608328	FLT3_ITD_0092_SNP_b	FLT3_ITD	+
chr13	28602276	28602354	FLT3_N676_0087	FLT3_N676	+
chr13	28592613	28592691	FLT3_TKD_0085	FLT3_TKD	+
chr1	1747155	1747234	GNB1_c57_0002	GNB1_c57	-
chr2	209113068	209113132	IDH1_hotspot_1359015	IDH1_hotspot	+
chr2	209113064	209113133	IDH1_hotspot_1358656	IDH1_hotspot	-
chr15	90631821	90631900	IDH2_c140_172_0097	IDH2_c140_172	+
chr15	90631887	90631965	IDH2_c140_172_0100	IDH2_c140_172	-
chr9	5073720	5073799	JAK2_617_0003	JAK2_617	+
chr9	5073733	5073812	JAK2_617_0004	JAK2_617	-
chr4	55599228	55599307	KIT_EX17_0389	KIT_EX17	+
chr4	55599294	55599371	KIT_EX17_0390	KIT_EX17	+
chr4	55589738	55589816	KIT_EX8_0387	KIT_EX8	-
chr4	55589810	55589888	KIT_EX8_0386	KIT_EX8	+
chr12	25398182	25398259	KRAS_c12_13_0077	KRAS_c12_13	-
chr12	25398224	25398301	KRAS_c12_13_0076	KRAS_c12_13	+
chr12	25380235	25380314	KRAS_c58_61_0074	KRAS_c58_61	-
chr5	170837543	170837609	NPM1_hotspot_0205	NPM1_hotspot	+
chr5	170837528	170837592	NPM1_hotspot_4162406	NPM1_hotspot	-
chr1	115258674	115258751	NRAS_c12_13_0013	NRAS_c12_13	+
chr1	115256483	115256561	NRAS_c58_61_0012	NRAS_c58_61	-
chr17	58740375	58740454	PPM1D_ex6_0159	PPM1D_ex6	+
chr17	58740429	58740508	PPM1D_ex6_0167	PPM1D_ex6	-
chr17	58740492	58740571	PPM1D_ex6_0161	PPM1D_ex6	+
chr17	58740563	58740639	PPM1D_ex6_0169_SNP_a	PPM1D_ex6	-
chr17	58740563	58740639	PPM1D_ex6_0169_SNP_b	PPM1D_ex6	-
chr17	58740623	58740700	PPM1D_ex6_0163	PPM1D_ex6	+
chr17	58740701	58740779	PPM1D_ex6_0164	PPM1D_ex6	+
chr17	58740757	58740835	PPM1D_ex6_0172	PPM1D_ex6	-
chr17	58740323	58740402	PPM1D_ex6_0030	PPM1D_ex6	+
chr17	58740343	58740407	PPM1D_ex6_0039	PPM1D_ex6	-
chr17	58740781	58740865	PPM1D_ex6_0037	PPM1D_ex6	+
chr17	58740856	58740920	PPM1D_ex6_0038	PPM1D_ex6	+
chr17	58740833	58740918	PPM1D_ex6_970662	PPM1D_ex6	-
chr12	112926848	112926925	PTPN11_EX13_hotspot_0084	PTPN11_EX13_hotspot	-
chr12	112888112	112888189	PTPN11_EX3_hotspot_0079	PTPN11_EX3_hotspot	+
chr12	112888172	112888250	PTPN11_EX3_hotspot_0082	PTPN11_EX3_hotspot	-
chr21	36259123	36259201	RUNX1_EX4B_0371	RUNX1_EX4B	+
chr21	36259181	36259260	RUNX1_EX4B_0377	RUNX1_EX4B	-
chr21	36259365	36259443	RUNX1_EX4B_0375	RUNX1_EX4B	+
chr21	36259213	36259279	RUNX1_EX4B_0092	RUNX1_EX4B	+
chr21	36259279	36259353	RUNX1_EX4B_0091	RUNX1_EX4B	+
chr21	36259257	36259325	RUNX1_EX4B_0094	RUNX1_EX4B	-
chr21	36259347	36259430	RUNX1_EX4B_0098	RUNX1_EX4B	+
chr21	36259308	36259396	RUNX1_EX4B_0093	RUNX1_EX4B	-
chr21	36252856	36252935	RUNX1_EX5_0367	RUNX1_EX5	+
chr21	36252935	36253014	RUNX1_EX5_0370	RUNX1_EX5	-
chr21	36252805	36252869	RUNX1_EX5_0085	RUNX1_EX5	-
chr21	36252822	36252898	RUNX1_EX5_0086	RUNX1_EX5	+
chr21	36252948	36253017	RUNX1_EX5_0088	RUNX1_EX5	+
chr21	36252983	36253065	RUNX1_EX5_1949872	RUNX1_EX5	-
chr21	36231755	36231834	RUNX1_EX6_0365	RUNX1_EX6	-
chr21	36231801	36231880	RUNX1_EX6_0364	RUNX1_EX6	+
chr21	36206705	36206784	RUNX1_EX7_0357	RUNX1_EX7	+
chr21	36206764	36206842	RUNX1_EX7_0361	RUNX1_EX7	-
chr21	36206827	36206906	RUNX1_EX7_0362	RUNX1_EX7	-
chr21	36171600	36171679	RUNX1_EX8_0351	RUNX1_EX8	+
chr21	36171672	36171751	RUNX1_EX8_0355	RUNX1_EX8	-
chr21	36171747	36171825	RUNX1_EX8_0353	RUNX1_EX8	+
chr21	36171570	36171641	RUNX1_EX8_0083	RUNX1_EX8	-
chr21	36171577	36171663	RUNX1_EX8_0080	RUNX1_EX8	+
chr21	36164430	36164509	RUNX1_EX9_0335	RUNX1_EX9	+
chr21	36164611	36164690	RUNX1_EX9_0346	RUNX1_EX9	-
chr21	36164679	36164757	RUNX1_EX9_0339	RUNX1_EX9	+
chr21	36164757	36164835	RUNX1_EX9_0348	RUNX1_EX9	-
chr21	36164812	36164891	RUNX1_EX9_0341	RUNX1_EX9	+
chr21	36164885	36164963	RUNX1_EX9_0350	RUNX1_EX9	-
chr21	36164433	36164521	RUNX1_EX9_0066	RUNX1_EX9	+
chr21	36164520	36164604	RUNX1_EX9_0067	RUNX1_EX9	+
chr21	36164580	36164662	RUNX1_EX9_0068	RUNX1_EX9	+
chr21	36164644	36164722	RUNX1_EX9_0069	RUNX1_EX9	+
chr21	36164611	36164685	RUNX1_EX9_0074	RUNX1_EX9	-
chr2	198267287	198267364	SF3B1_K666_hotspot_0306	SF3B1_K666_hotspot	+
chr2	198266788	198266863	SF3B1_K700_hotspot_0305	SF3B1_K700_hotspot	-
chr17	74732893	74732960	SRSF2_p95_hotspot_0046	SRSF2_p95_hotspot	+
chr17	74732932	74733001	SRSF2_p95_hotspot_0047	SRSF2_p95_hotspot	-
chr17	74732931	74732999	SRSF2_p95_hotspot_1028291	SRSF2_p95_hotspot	+
chr17	74732900	74732969	SRSF2_p95_hotspot_1024770	SRSF2_p95_hotspot	-
chr4	106193711	106193788	TET2_EX10_0525	TET2_EX10	+
chr4	106193789	106193868	TET2_EX10_0532	TET2_EX10	-
chr4	106193866	106193944	TET2_EX10_0527	TET2_EX10	+
chr4	106193941	106194015	TET2_EX10_0528	TET2_EX10	+
chr4	106193998	106194073	TET2_EX10_0529	TET2_EX10	+
chr4	106194025	106194103	TET2_EX10_0535	TET2_EX10	-
chr4	106196197	106196276	TET2_EX11_0557	TET2_EX11	-
chr4	106196277	106196356	TET2_EX11_0537	TET2_EX11	+
chr4	106196357	106196436	TET2_EX11_0559	TET2_EX11	-
chr4	106196423	106196500	TET2_EX11_0539	TET2_EX11	+
chr4	106196501	106196580	TET2_EX11_0540	TET2_EX11	+
chr4	106196578	106196656	TET2_EX11_0562	TET2_EX11	-
chr4	106196643	106196722	TET2_EX11_0542	TET2_EX11	+
chr4	106196701	106196778	TET2_EX11_0564	TET2_EX11	-
chr4	106196770	106196847	TET2_EX11_0565	TET2_EX11	-
chr4	106196826	106196904	TET2_EX11_0566	TET2_EX11	-
chr4	106196889	106196966	TET2_EX11_0567	TET2_EX11	-
chr4	106196951	106197030	TET2_EX11_0568	TET2_EX11	-
chr4	106196987	106197062	TET2_EX11_0547	TET2_EX11	+
chr4	106197046	106197124	TET2_EX11_0548	TET2_EX11	+
chr4	106197116	106197195	TET2_EX11_0549	TET2_EX11	+
chr4	106197196	106197274	TET2_EX11_0550	TET2_EX11	+
chr4	106197275	106197353	TET2_EX11_0551	TET2_EX11	+
chr4	106197354	106197431	TET2_EX11_0552	TET2_EX11	+
chr4	106197432	106197510	TET2_EX11_0553	TET2_EX11	+
chr4	106197511	106197586	TET2_EX11_0554	TET2_EX11	+
chr4	106197569	106197646	TET2_EX11_0555	TET2_EX11	+
chr4	106197631	106197710	TET2_EX11_0556	TET2_EX11	+
chr4	106155084	106155163	TET2_EX4A_0446	TET2_EX4A	-
chr4	106155164	106155243	TET2_EX4A_0447	TET2_EX4A	-
chr4	106155243	106155322	TET2_EX4A_0448	TET2_EX4A	-
chr4	106155379	106155457	TET2_EX4A_0450	TET2_EX4A	-
chr4	106155454	106155533	TET2_EX4A_0451	TET2_EX4A	-
chr4	106155486	106155560	TET2_EX4A_0400	TET2_EX4A	+
chr4	106155560	106155637	TET2_EX4A_0401	TET2_EX4A	+
chr4	106155629	106155706	TET2_EX4A_0402	TET2_EX4A	+
chr4	106155690	106155766	TET2_EX4A_0403	TET2_EX4A	+
chr4	106155751	106155826	TET2_EX4A_0404	TET2_EX4A	+
chr4	106155817	106155893	TET2_EX4A_0405	TET2_EX4A	+
chr4	106155893	106155972	TET2_EX4A_0406	TET2_EX4A	+
chr4	106155951	106156030	TET2_EX4A_0458	TET2_EX4A	-
chr4	106156027	106156101	TET2_EX4A_0408	TET2_EX4A	+
chr4	106156082	106156158	TET2_EX4A_0460	TET2_EX4A	-
chr4	106156153	106156231	TET2_EX4A_0410	TET2_EX4A	+
chr4	106156208	106156287	TET2_EX4A_0462	TET2_EX4A	-
chr4	106156285	106156363	TET2_EX4A_0463	TET2_EX4A	-
chr4	106156343	106156419	TET2_EX4A_0413	TET2_EX4A	+
chr4	106156414	106156490	TET2_EX4A_0414	TET2_EX4A	+
chr4	106156434	106156511	TET2_EX4A_0465	TET2_EX4A	-
chr4	106156491	106156570	TET2_EX4A_0415	TET2_EX4A	+
chr4	106156549	106156625	TET2_EX4A_0416	TET2_EX4A	+
chr4	106156609	106156687	TET2_EX4A_0417	TET2_EX4A	+
chr4	106156687	106156764	TET2_EX4A_0418	TET2_EX4A	+
chr4	106156762	106156840	TET2_EX4A_0419	TET2_EX4A	+
chr4	106156808	106156886	TET2_EX4A_0470	TET2_EX4A	-
chr4	106156869	106156947	TET2_EX4A_0471	TET2_EX4A	-
chr4	106156947	106157026	TET2_EX4A_0472	TET2_EX4A	-
chr4	106157027	106157106	TET2_EX4A_0473	TET2_EX4A	-
chr4	106157105	106157183	TET2_EX4A_0474	TET2_EX4A	-
chr4	106157181	106157258	TET2_EX4A_0475	TET2_EX4A	-
chr4	106157246	106157324	TET2_EX4A_0476	TET2_EX4A	-
chr4	106157324	106157403	TET2_EX4A_0477	TET2_EX4A	-
chr4	106157403	106157482	TET2_EX4A_0478	TET2_EX4A	-
chr4	106157466	106157541	TET2_EX4A_0429	TET2_EX4A	+
chr4	106157528	106157605	TET2_EX4A_0480	TET2_EX4A	-
chr4	106157594	106157671	TET2_EX4A_0431	TET2_EX4A	+
chr4	106157658	106157737	TET2_EX4A_0482	TET2_EX4A	-
chr4	106157733	106157810	TET2_EX4A_0433	TET2_EX4A	+
chr4	106157806	106157882	TET2_EX4A_0484	TET2_EX4A	-
chr4	106157862	106157941	TET2_EX4A_0435	TET2_EX4A	+
chr4	106157942	106158021	TET2_EX4A_0436	TET2_EX4A	+
chr4	106158016	106158093	TET2_EX4A_0487	TET2_EX4A	-
chr4	106158076	106158153	TET2_EX4A_0438	TET2_EX4A	+
chr4	106158150	106158229	TET2_EX4A_0489	TET2_EX4A	-
chr4	106158215	106158294	TET2_EX4A_0440	TET2_EX4A	+
chr4	106158280	106158358	TET2_EX4A_0491	TET2_EX4A	-
chr4	106158335	106158413	TET2_EX4A_0442	TET2_EX4A	+
chr4	106158402	106158480	TET2_EX4A_0493	TET2_EX4A	-
chr4	106158469	106158545	TET2_EX4A_0444_SNP_a	TET2_EX4A	+
chr4	106158469	106158545	TET2_EX4A_0444_SNP_b	TET2_EX4A	+
chr4	106158545	106158623	TET2_EX4A_0445	TET2_EX4A	+
chr4	106155266	106155343	TET2_EX4A_0105	TET2_EX4A	+
chr4	106155341	106155405	TET2_EX4A_0106	TET2_EX4A	+
chr4	106155277	106155361	TET2_EX4A_0157	TET2_EX4A	-
chr4	106155349	106155434	TET2_EX4A_0158	TET2_EX4A	-
chr4	106162480	106162554	TET2_EX4C_0498	TET2_EX4C	-
chr4	106162529	106162605	TET2_EX4C_0497	TET2_EX4C	+
chr4	106163982	106164061	TET2_EX5_0502	TET2_EX5	-
chr4	106164043	106164118	TET2_EX5_0501	TET2_EX5	+
chr4	106164719	106164797	TET2_EX6_0504	TET2_EX6	+
chr4	106164798	106164877	TET2_EX6_0508	TET2_EX6	-
chr4	106164877	106164954	TET2_EX6_0506	TET2_EX6	+
chr4	106180768	106180845	TET2_EX7_0510	TET2_EX7	+
chr4	106180846	106180925	TET2_EX7_0511	TET2_EX7	+
chr4	106180889	106180966	TET2_EX7_0515	TET2_EX7	-
chr4	106182895	106182973	TET2_EX8_0516	TET2_EX8	+
chr4	106182948	106183025	TET2_EX8_0519	TET2_EX8	-
chr4	106190758	106190836	TET2_EX9_0520	TET2_EX9	+
chr4	106190837	106190916	TET2_EX9_0521	TET2_EX9	+
chr17	7572899	7572978	TP53_1_0103	TP53_1	-
chr17	7572944	7573022	TP53_1_0102	TP53_1	+
chr17	7579282	7579361	TP53_10_0148	TP53_10	-
chr17	7579341	7579420	TP53_10_0144	TP53_10	+
chr17	7579401	7579479	TP53_10_16882	TP53_10	+
chr17	7579468	7579547	TP53_10_0146_SNP_a	TP53_10	+
chr17	7579468	7579547	TP53_10_0146_SNP_b	TP53_10	+
chr17	7579546	7579623	TP53_10_0147	TP53_10	+
chr17	7579679	7579758	TP53_11_0154	TP53_11	-
chr17	7579878	7579957	TP53_12_0156	TP53_12	+
chr17	7579801	7579870	TP53_12_0026	TP53_12	+
chr17	7579839	7579903	TP53_12_0027	TP53_12	-
chr17	7579800	7579878	TP53_12_618883	TP53_12	+
chr17	7573894	7573971	TP53_2_0105	TP53_2	+
chr17	7573946	7574025	TP53_2_0109	TP53_2	-
chr17	7574014	7574092	TP53_2_0107	TP53_2	+
chr17	7576527	7576603	TP53_4_0111	TP53_3_4	+
chr17	7576603	7576681	TP53_4_0112	TP53_3_4	+
chr17	7576820	7576898	TP53_5_0118	TP53_5	-
chr17	7576897	7576975	TP53_5_0117	TP53_5	+
chr17	7576976	7577052	TP53_6_0120	TP53_6	+
chr17	7577046	7577124	TP53_6_0124	TP53_6	-
chr17	7577112	7577191	TP53_6_0122	TP53_6	+
chr17	7577459	7577538	TP53_7_0126	TP53_7	+
chr17	7577539	7577618	TP53_7_0130	TP53_7	-
chr17	7578160	7578237	TP53_8_0131	TP53_8	+
chr17	7578233	7578312	TP53_8_0132	TP53_8	+
chr17	7578351	7578430	TP53_9_0136	TP53_9	+
chr17	7578411	7578489	TP53_9_0140	TP53_9	-
chr17	7578486	7578564	TP53_9_0138	TP53_9	+
chr21	44524385	44524463	U2AF1_c34_0383	U2AF1_c34	+
chr21	44514747	44514826	U2AF1_c83_0382	U2AF1_c83	-
chr11	32456231	32456309	WT1_EX1_6591	WT1_EX1	-
chr11	32456289	32456368	WT1_EX1_6640	WT1_EX1	+
chr11	32456361	32456440	WT1_EX1_6943	WT1_EX1	-
chr11	32456388	32456467	WT1_EX1_6990	WT1_EX1	+
chr11	32456423	32456502	WT1_EX1_270319	WT1_EX1	+
chr11	32413510	32413584	WT1_EX10B_0019	WT1_EX10B	+
chr11	32413549	32413627	WT1_EX10B_0022	WT1_EX10B	-
chr11	32410585	32410664	WT1_EX11_0017	WT1_EX11	-
chr11	32410660	32410739	WT1_EX11_0016	WT1_EX11	+
chr11	32450029	32450108	WT1_EX3_0047	WT1_EX3	+
chr11	32450100	32450179	WT1_EX3_0050	WT1_EX3	-
chr11	32449480	32449558	WT1_EX4_0045	WT1_EX4	-
chr11	32449554	32449633	WT1_EX4_0044	WT1_EX4	+
chr11	32449480	32449545	WT1_EX4_0010	WT1_EX4	+
chr11	32449509	32449595	WT1_EX4_0011	WT1_EX4	+
chr11	32449496	32449561	WT1_EX4_0015_SNP_a	WT1_EX4	-
chr11	32449496	32449561	WT1_EX4_0015_SNP_b	WT1_EX4	-
chr11	32439120	32439196	WT1_EX5_0041	WT1_EX5	-
chr11	32439161	32439235	WT1_EX5_0040	WT1_EX5	+
chr11	32438032	32438109	WT1_EX6_0037	WT1_EX6	+
chr11	32421496	32421574	WT1_EX7_0033	WT1_EX7	+
chr11	32421530	32421608	WT1_EX7_0036	WT1_EX7	-
chr11	32421465	32421549	WT1_EX7_0006	WT1_EX7	-
chr11	32421478	32421552	WT1_EX7_0008	WT1_EX7	+
chr11	32417805	32417884	WT1_EX8_0027	WT1_EX8	+
chr11	32417852	32417928	WT1_EX8_0031	WT1_EX8	-
chr11	32417929	32418007	WT1_EX8_0029	WT1_EX8	+
chr11	32417766	32417830	WT1_EX8_0004	WT1_EX8	-
chr11	32414206	32414285	WT1_EX9_0025	WT1_EX9	-
chr11	32414279	32414358	WT1_EX9_0024	WT1_EX9	+

## Sheet: S3 - variant list
UPN	mutation_id	status	chr	start	end	gene_name	VAF	REF	ALT	ExonicFunc.refGene	AAChange.refGene	avsnp147	CLNDN	cosmic91_coding
4	chr2_25457242_C_T	SC-CH	chr2	25457242	25457242	DNMT3A	0.014553	C	T	nonsynonymous_SNV	DNMT3A:NM_001320893:exon18:c.G2189A:p.R730H,DNMT3A:NM_153759:exon19:c.G2078A:p.R693H,DNMT3A:NM_022552:exon23:c.G2645A:p.R882H,DNMT3A:NM_175629:exon23:c.G2645A:p.R882H	rs147001633	Acute_myeloid_leukemia|Lung_adenocarcinoma|Myelodysplastic_syndrome|Inborn_genetic_diseases|Tatton-Brown-rahman_syndrome|not_provided	ID=COSV53036153;OCCURENCE=1(salivary_gland),2(breast),1(large_intestine),1(pleura),886(haematopoietic_and_lymphoid_tissue),1(kidney),1(upper_aerodigestive_tract)
4	chr4_106182926_T_A	LC-CH	chr4	106182926	106182926	TET2	0.023104	T	A	nonsynonymous_SNV	TET2:NM_001127208:exon8:c.T3965A:p.L1322Q	rs551797762	.	ID=COSV54406495;OCCURENCE=8(haematopoietic_and_lymphoid_tissue)
5	chr2_25467083_G_A	SC-CH	chr2	25467083	25467083	DNMT3A	0.0124417	G	A	stopgain	DNMT3A:NM_001320893:exon10:c.C1336T:p.R446X,DNMT3A:NM_153759:exon11:c.C1225T:p.R409X,DNMT3A:NM_022552:exon15:c.C1792T:p.R598X,DNMT3A:NM_175629:exon15:c.C1792T:p.R598X	rs568207978	.	ID=COSV53039812;OCCURENCE=9(haematopoietic_and_lymphoid_tissue)
6	chr2_25458670_T_C	SC-CH	chr2	25458670	25458670	DNMT3A	0.00501596	T	C	nonsynonymous_SNV	DNMT3A:NM_001320893:exon17:c.A2047G:p.T683A,DNMT3A:NM_153759:exon18:c.A1936G:p.T646A,DNMT3A:NM_022552:exon22:c.A2503G:p.T835A,DNMT3A:NM_175629:exon22:c.A2503G:p.T835A	.	.	.
6	chr2_25464537_C_T	SC-CH	chr2	25464537	25464537	DNMT3A	0.00957702	C	T	nonsynonymous_SNV	DNMT3A:NM_001320893:exon12:c.G1520A:p.R507H,DNMT3A:NM_153759:exon13:c.G1409A:p.R470H,DNMT3A:NM_022552:exon17:c.G1976A:p.R659H,DNMT3A:NM_175629:exon17:c.G1976A:p.R659H	rs752434188	.	ID=COSV53039335;OCCURENCE=1(central_nervous_system),2(endometrium)
8	chr2_25463308_G_C	SC-CH	chr2	25463308	25463308	DNMT3A	0.0178571	G	C	nonsynonymous_SNV	DNMT3A:NM_001320893:exon14:c.C1729G:p.R577G,DNMT3A:NM_153759:exon15:c.C1618G:p.R540G,DNMT3A:NM_022552:exon19:c.C2185G:p.R729G,DNMT3A:NM_175629:exon19:c.C2185G:p.R729G	rs200018028	.	.
8	chr4_106156371_CA_C	SC-CH	chr4	106156371	106156372	TET2	0.00704935	CA	C	frameshift_deletion	TET2:NM_001127208:exon3:c.1273delA:p.T425Lfs*2,TET2:NM_017628:exon3:c.1273delA:p.T425Lfs*2	.	.	.
15	chr2_25463584_G_C	SC-CH	chr2	25463584	25463584	DNMT3A	0.012766	G	C	nonsynonymous_SNV	DNMT3A:NM_001320893:exon13:c.C1642G:p.P548A,DNMT3A:NM_153759:exon14:c.C1531G:p.P511A,DNMT3A:NM_022552:exon18:c.C2098G:p.P700A,DNMT3A:NM_175629:exon18:c.C2098G:p.P700A	.	.	ID=COSV53043215;OCCURENCE=1(haematopoietic_and_lymphoid_tissue)
15	chr2_25464546_T_G	SC-CH	chr2	25464546	25464546	DNMT3A	0.0183946	T	G	nonsynonymous_SNV	DNMT3A:NM_001320893:exon12:c.A1511C:p.Q504P,DNMT3A:NM_153759:exon13:c.A1400C:p.Q467P,DNMT3A:NM_022552:exon17:c.A1967C:p.Q656P,DNMT3A:NM_175629:exon17:c.A1967C:p.Q656P	.	.	.
15	chr2_25469047_T_TA	SC-CH	chr2	25469047	25469047	DNMT3A	0.0056243	T	TA	frameshift_insertion	DNMT3A:NM_001320893:exon6:c.954dupT:p.I319Yfs*2,DNMT3A:NM_153759:exon7:c.843dupT:p.I282Yfs*2,DNMT3A:NM_022552:exon11:c.1410dupT:p.I471Yfs*2,DNMT3A:NM_175629:exon11:c.1410dupT:p.I471Yfs*2	.	.	.
15	chr2_25470485_C_T	SC-CH	chr2	25470485	25470485	DNMT3A	0.00783085	C	T	stopgain	DNMT3A:NM_001320893:exon3:c.G533A:p.W178X,DNMT3A:NM_153759:exon4:c.G422A:p.W141X,DNMT3A:NM_022552:exon8:c.G989A:p.W330X,DNMT3A:NM_175629:exon8:c.G989A:p.W330X	.	.	.
16	chr2_25458585_T_C	LC-CH	chr2	25458585	25458585	DNMT3A	0.100651	T	C	nonsynonymous_SNV	DNMT3A:NM_001320893:exon17:c.A2132G:p.E711G,DNMT3A:NM_153759:exon18:c.A2021G:p.E674G,DNMT3A:NM_022552:exon22:c.A2588G:p.E863G,DNMT3A:NM_175629:exon22:c.A2588G:p.E863G	.	.	.
17	chr2_25466793_A_G	SC-CH	chr2	25466793	25466793	DNMT3A	0.00652377	A	G	nonsynonymous_SNV	DNMT3A:NM_001320893:exon11:c.T1454C:p.L485P,DNMT3A:NM_153759:exon12:c.T1343C:p.L448P,DNMT3A:NM_022552:exon16:c.T1910C:p.L637P,DNMT3A:NM_175629:exon16:c.T1910C:p.L637P	rs371523368	.	.
18	chr2_25469081_CT_C	SC-CH	chr2	25469081	25469082	DNMT3A	0.00507614	CT	C	frameshift_deletion	DNMT3A:NM_001320893:exon6:c.920delA:p.K307Rfs*192,DNMT3A:NM_153759:exon7:c.809delA:p.K270Rfs*192,DNMT3A:NM_022552:exon11:c.1376delA:p.K459Rfs*192,DNMT3A:NM_175629:exon11:c.1376delA:p.K459Rfs*192	.	.	.
19	chr2_25463187_A_C	LC-CH	chr2	25463187	25463187	DNMT3A	0.189971	A	C	nonsynonymous_SNV	DNMT3A:NM_001320893:exon14:c.T1850G:p.I617S,DNMT3A:NM_153759:exon15:c.T1739G:p.I580S,DNMT3A:NM_022552:exon19:c.T2306G:p.I769S,DNMT3A:NM_175629:exon19:c.T2306G:p.I769S	.	.	.
19	chr2_25467484_T_C	SC-CH	chr2	25467484	25467484	DNMT3A	0.0100182	T	C	nonsynonymous_SNV	DNMT3A:NM_001320893:exon9:c.A1136G:p.D379G,DNMT3A:NM_153759:exon10:c.A1025G:p.D342G,DNMT3A:NM_022552:exon14:c.A1592G:p.D531G,DNMT3A:NM_175629:exon14:c.A1592G:p.D531G	.	.	.
19	chr2_25469558_TG_T	LC-CH	chr2	25469558	25469559	DNMT3A	0.518703	TG	T	frameshift_deletion	DNMT3A:NM_001320893:exon5:c.753delC:p.N251Kfs*4,DNMT3A:NM_153759:exon6:c.642delC:p.N214Kfs*4,DNMT3A:NM_022552:exon10:c.1209delC:p.N403Kfs*4,DNMT3A:NM_175629:exon10:c.1209delC:p.N403Kfs*4	rs771398281	.	.
19	chr4_106164846_GTC_G	LC-CH	chr4	106164846	106164848	TET2	0.116511	GTC	G	frameshift_deletion	TET2:NM_001127208:exon6:c.3715_3716del:p.L1240Gfs*2	.	.	.
20	chr2_25458593_C_A	SC-CH	chr2	25458593	25458593	DNMT3A	0.0087116	C	A	nonsynonymous_SNV	DNMT3A:NM_001320893:exon17:c.G2124T:p.W708C,DNMT3A:NM_153759:exon18:c.G2013T:p.W671C,DNMT3A:NM_022552:exon22:c.G2580T:p.W860C,DNMT3A:NM_175629:exon22:c.G2580T:p.W860C	.	.	.
20	chr2_25463508_C_T	LC-CH	chr2	25463508	25463508	DNMT3A	0.02781	C	T	splicing	.	rs763716866	.	ID=COSV53056806;OCCURENCE=3(haematopoietic_and_lymphoid_tissue)
22	chr2_25469138_C_T	SC-CH	chr2	25469138	25469138	DNMT3A	0.00799361	C	T	stopgain	DNMT3A:NM_001320893:exon6:c.G864A:p.W288X,DNMT3A:NM_153759:exon7:c.G753A:p.W251X,DNMT3A:NM_022552:exon11:c.G1320A:p.W440X,DNMT3A:NM_175629:exon11:c.G1320A:p.W440X	rs866490834	.	ID=COSV53049674;OCCURENCE=1(haematopoietic_and_lymphoid_tissue),1(skin),1(prostate)
25	chr4_106158154_GT_G	LC-CH	chr4	106158154	106158155	TET2	0.390233	GT	G	frameshift_deletion	TET2:NM_001127208:exon3:c.3056delT:p.V1019Gfs*14,TET2:NM_017628:exon3:c.3056delT:p.V1019Gfs*14	.	.	.
26	chr4_106164071_C_G	SC-CH	chr4	106164071	106164071	TET2	0.00767263	C	G	nonsynonymous_SNV	TET2:NM_001127208:exon5:c.C3581G:p.P1194R	.	.	ID=COSV54406388;OCCURENCE=2(haematopoietic_and_lymphoid_tissue)
28	chr1_1747227_C_A	LC-CH	chr1	1747227	1747227	GNB1	0.0332967	C	A	nonsynonymous_SNV	GNB1:NM_001282539:exon4:c.G171T:p.K57N,GNB1:NM_002074:exon5:c.G171T:p.K57N	rs759845633	.	.
37	chr12_25398279_C_T	LC-CH	chr12	25398279	25398279	KRAS	0.0437367	C	T	nonsynonymous_SNV	KRAS:NM_004985:exon2:c.G40A:p.V14I,KRAS:NM_033360:exon2:c.G40A:p.V14I	rs104894365	Endometrial_carcinoma|Noonan_syndrome|Noonan_syndrome_3|Rasopathy|not_provided	ID=COSV55501342;OCCURENCE=1(peritoneum),1(cervix),17(large_intestine),1(NS),4(haematopoietic_and_lymphoid_tissue),1(stomach),1(pancreas),2(skin),2(lung),1(small_intestine),1(endometrium)
39	chr2_25458593_C_T	SC-CH	chr2	25458593	25458593	DNMT3A	0.0105783	C	T	stopgain	DNMT3A:NM_001320893:exon17:c.G2124A:p.W708X,DNMT3A:NM_153759:exon18:c.G2013A:p.W671X,DNMT3A:NM_022552:exon22:c.G2580A:p.W860X,DNMT3A:NM_175629:exon22:c.G2580A:p.W860X	rs376830288	.	ID=COSV53036852;OCCURENCE=2(haematopoietic_and_lymphoid_tissue)
40	chr2_25466766_C_T	SC-CH	chr2	25466766	25466766	DNMT3A	0.00760135	C	T	splicing	.	.	.	.
42	chr2_25457242_C_T	LC-CH	chr2	25457242	25457242	DNMT3A	0.0309091	C	T	nonsynonymous_SNV	DNMT3A:NM_001320893:exon18:c.G2189A:p.R730H,DNMT3A:NM_153759:exon19:c.G2078A:p.R693H,DNMT3A:NM_022552:exon23:c.G2645A:p.R882H,DNMT3A:NM_175629:exon23:c.G2645A:p.R882H	rs147001633	Acute_myeloid_leukemia|Lung_adenocarcinoma|Myelodysplastic_syndrome|Inborn_genetic_diseases|Tatton-Brown-rahman_syndrome|not_provided	ID=COSV53036153;OCCURENCE=1(salivary_gland),2(breast),1(large_intestine),1(pleura),886(haematopoietic_and_lymphoid_tissue),1(kidney),1(upper_aerodigestive_tract)
45	chr2_25468203_T_C	SC-CH	chr2	25468203	25468203	DNMT3A	0.0192813	T	C	splicing	.	.	.	.
45	chr2_25470570_C_T	LC-CH	chr2	25470570	25470570	DNMT3A	0.0321782	C	T	nonsynonymous_SNV	DNMT3A:NM_001320893:exon3:c.G448A:p.G150S,DNMT3A:NM_153759:exon4:c.G337A:p.G113S,DNMT3A:NM_022552:exon8:c.G904A:p.G302S,DNMT3A:NM_175629:exon8:c.G904A:p.G302S	rs377670596	.	ID=COSV53073026;OCCURENCE=1(haematopoietic_and_lymphoid_tissue)
45	chr2_25470992_T_TG	LC-CH	chr2	25470992	25470992	DNMT3A	0.0270035	T	TG	frameshift_insertion	DNMT3A:NM_001320893:exon2:c.312dupC:p.T105Hfs*7,DNMT3A:NM_153759:exon3:c.201dupC:p.T68Hfs*7,DNMT3A:NM_022552:exon7:c.768dupC:p.T257Hfs*7,DNMT3A:NM_175629:exon7:c.768dupC:p.T257Hfs*7	.	.	.
46	chr2_25463565_C_T	SC-CH	chr2	25463565	25463565	DNMT3A	0.010352	C	T	nonsynonymous_SNV	DNMT3A:NM_001320893:exon13:c.G1661A:p.G554E,DNMT3A:NM_153759:exon14:c.G1550A:p.G517E,DNMT3A:NM_022552:exon18:c.G2117A:p.G706E,DNMT3A:NM_175629:exon18:c.G2117A:p.G706E	rs777898555	.	ID=COSV99261665;OCCURENCE=1(haematopoietic_and_lymphoid_tissue)
46	chr2_25467083_G_A	SC-CH	chr2	25467083	25467083	DNMT3A	0.00547945	G	A	stopgain	DNMT3A:NM_001320893:exon10:c.C1336T:p.R446X,DNMT3A:NM_153759:exon11:c.C1225T:p.R409X,DNMT3A:NM_022552:exon15:c.C1792T:p.R598X,DNMT3A:NM_175629:exon15:c.C1792T:p.R598X	rs568207978	.	ID=COSV53039812;OCCURENCE=9(haematopoietic_and_lymphoid_tissue)
48	chr2_25462086_T_C	SC-CH	chr2	25462086	25462086	DNMT3A	0.00613497	T	C	splicing	.	rs765045799	.	.
49	chr12_25398284_C_T	SC-CH	chr12	25398284	25398284	KRAS	0.0120482	C	T	nonsynonymous_SNV	KRAS:NM_004985:exon2:c.G35A:p.G12D,KRAS:NM_033360:exon2:c.G35A:p.G12D	rs121913529	Vascular_Tumors_Including_Pyogenic_Granuloma|Neoplasm_of_ovary|Cerebral_arteriovenous_malformation|Acute_myeloid_leukemia|Neoplasm_of_stomach|Nevus_sebaceous|Epidermal_nevus|Juvenile_myelomonocytic_leukemia|Non-small_cell_lung_cancer|Neoplasm_of_the_thyroid_gland|Neoplasm_of_the_large_intestine|Carcinoma_of_pancreas|Ovarian_Neoplasms|Epidermal_nevus_syndrome|Lung_cancer|RAS-associated_autoimmune_…	ID=COSV55497369;OCCURENCE=1(salivary_gland),28(breast),3(penis),22(liver),95(peritoneum),3(genital_tract),18(oesophagus),44(cervix),8857(large_intestine),12(central_nervous_system),453(biliary_tract),1(pleura),338(ovary),2(bone),24(NS),253(haematopoietic_and_lymphoid_tissue),130(stomach),30(soft_tissue),12(kidney),41(urinary_tract),3242(pancreas),20(gastrointestinal_tract_(site_indeterminate)),42…
49	chr2_25457243_G_A	LC-CH	chr2	25457243	25457243	DNMT3A	0.131907	G	A	nonsynonymous_SNV	DNMT3A:NM_001320893:exon18:c.C2188T:p.R730C,DNMT3A:NM_153759:exon19:c.C2077T:p.R693C,DNMT3A:NM_022552:exon23:c.C2644T:p.R882C,DNMT3A:NM_175629:exon23:c.C2644T:p.R882C	rs377577594	Acute_myeloid_leukemia|Lung_adenocarcinoma|Myelodysplastic_syndrome|Tatton-Brown-rahman_syndrome	ID=COSV53036332;OCCURENCE=1(breast),376(haematopoietic_and_lymphoid_tissue),1(prostate),1(lung),1(upper_aerodigestive_tract),1(biliary_tract)
49	chr4_106164752_A_G	LC-CH	chr4	106164752	106164752	TET2	0.0441203	A	G	nonsynonymous_SNV	TET2:NM_001127208:exon6:c.A3620G:p.E1207G	.	.	.
50	chr2_25463517_C_T	SC-CH	chr2	25463517	25463517	DNMT3A	0.0136364	C	T	nonsynonymous_SNV	DNMT3A:NM_001320893:exon13:c.G1709A:p.G570D,DNMT3A:NM_153759:exon14:c.G1598A:p.G533D,DNMT3A:NM_022552:exon18:c.G2165A:p.G722D,DNMT3A:NM_175629:exon18:c.G2165A:p.G722D	.	.	.
50	chr2_25470493_C_T	LC-CH	chr2	25470493	25470493	DNMT3A	0.0333333	C	T	stopgain	DNMT3A:NM_001320893:exon3:c.G525A:p.W175X,DNMT3A:NM_153759:exon4:c.G414A:p.W138X,DNMT3A:NM_022552:exon8:c.G981A:p.W327X,DNMT3A:NM_175629:exon8:c.G981A:p.W327X	.	.	ID=COSV53046208;OCCURENCE=1(haematopoietic_and_lymphoid_tissue),1(upper_aerodigestive_tract)
51	chr17_58740726_GC_G	SC-CH	chr17	58740726	58740727	PPM1D	0.0126292	GC	G	frameshift_deletion	PPM1D:NM_003620:exon6:c.1632delC:p.L546*	.	.	.
52	chr2_25464520_C_T	SC-CH	chr2	25464520	25464520	DNMT3A	0.00718778	C	T	nonsynonymous_SNV	DNMT3A:NM_001320893:exon12:c.G1537A:p.V513M,DNMT3A:NM_153759:exon13:c.G1426A:p.V476M,DNMT3A:NM_022552:exon17:c.G1993A:p.V665M,DNMT3A:NM_175629:exon17:c.G1993A:p.V665M	.	.	ID=COSV53047305;OCCURENCE=1(skin)
53	chr21_44514777_T_G	SC-CH	chr21	44514777	44514777	U2AF1	0.00727318	T	G	nonsynonymous_SNV	U2AF1:NM_001025203:exon6:c.A470C:p.Q157P,U2AF1L5:NM_001320646:exon6:c.A470C:p.Q157P,U2AF1L5:NM_001320648:exon6:c.A470C:p.Q157P,U2AF1L5:NM_001320650:exon6:c.A356C:p.Q119P,U2AF1:NM_006758:exon6:c.A470C:p.Q157P,U2AF1:NM_001025204:exon7:c.A251C:p.Q84P,U2AF1L5:NM_001320651:exon7:c.A251C:p.Q84P	rs371246226	Acute_myeloid_leukemia|Myelodysplastic_syndrome	ID=COSV52341120;OCCURENCE=68(haematopoietic_and_lymphoid_tissue)
54	chr2_25461999_C_T	SC-CH	chr2	25461999	25461999	DNMT3A	0.0111982	C	T	nonsynonymous_SNV	DNMT3A:NM_001320893:exon15:c.G1952A:p.R651K,DNMT3A:NM_153759:exon16:c.G1841A:p.R614K,DNMT3A:NM_022552:exon20:c.G2408A:p.R803K,DNMT3A:NM_175629:exon20:c.G2408A:p.R803K	rs764146514	.	ID=COSV53041297;OCCURENCE=1(haematopoietic_and_lymphoid_tissue)
54	chr2_25463298_A_G	SC-CH	chr2	25463298	25463298	DNMT3A	0.00831601	A	G	nonsynonymous_SNV	DNMT3A:NM_001320893:exon14:c.T1739C:p.F580S,DNMT3A:NM_153759:exon15:c.T1628C:p.F543S,DNMT3A:NM_022552:exon19:c.T2195C:p.F732S,DNMT3A:NM_175629:exon19:c.T2195C:p.F732S	.	.	ID=COSV53048945;OCCURENCE=3(haematopoietic_and_lymphoid_tissue)
54	chr2_25464490_C_T	LC-CH	chr2	25464490	25464490	DNMT3A	0.0491875	C	T	nonsynonymous_SNV	DNMT3A:NM_001320893:exon12:c.G1567A:p.V523M,DNMT3A:NM_153759:exon13:c.G1456A:p.V486M,DNMT3A:NM_022552:exon17:c.G2023A:p.V675M,DNMT3A:NM_175629:exon17:c.G2023A:p.V675M	.	.	.
54	chr2_25470479_C_T	SC-CH	chr2	25470479	25470479	DNMT3A	0.00596817	C	T	nonsynonymous_SNV	DNMT3A:NM_001320893:exon3:c.G539A:p.G180E,DNMT3A:NM_153759:exon4:c.G428A:p.G143E,DNMT3A:NM_022552:exon8:c.G995A:p.G332E,DNMT3A:NM_175629:exon8:c.G995A:p.G332E	rs751360082	.	ID=COSV53047626;OCCURENCE=1(kidney)
54	chr4_106164022_G_GA	SC-CH	chr4	106164022	106164022	TET2	0.0062585	G	GA	frameshift_insertion	TET2:NM_001127208:exon5:c.3533dupA:p.R1179Kfs*7	.	.	.
54	chr4_106180817_G_A	LC-CH	chr4	106180817	106180817	TET2	0.0213379	G	A	nonsynonymous_SNV	TET2:NM_001127208:exon7:c.G3845A:p.G1282D	.	.	ID=COSV54408143;OCCURENCE=3(haematopoietic_and_lymphoid_tissue)
55	chr15_90631934_C_T	SC-CH	chr15	90631934	90631934	IDH2	0.00732303	C	T	nonsynonymous_SNV	IDH2:NM_001290114:exon2:c.G29A:p.R10Q,IDH2:NM_001289910:exon4:c.G263A:p.R88Q,IDH2:NM_002168:exon4:c.G419A:p.R140Q	rs121913502	Acute_myeloid_leukemia|Multiple_myeloma|Neoplasm_of_the_large_intestine|Squamous_cell_carcinoma_of_the_head_and_neck|Myelodysplastic_syndrome|D-2-hydroxyglutaric_aciduria_2|not_provided	ID=COSV57468751;OCCURENCE=1(stomach),796(haematopoietic_and_lymphoid_tissue),1(upper_aerodigestive_tract)
55	chr2_25470533_C_T	LC-CH	chr2	25470533	25470533	DNMT3A	0.0271493	C	T	stopgain	DNMT3A:NM_001320893:exon3:c.G485A:p.W162X,DNMT3A:NM_153759:exon4:c.G374A:p.W125X,DNMT3A:NM_022552:exon8:c.G941A:p.W314X,DNMT3A:NM_175629:exon8:c.G941A:p.W314X	rs749225216	.	ID=COSV53061587;OCCURENCE=2(haematopoietic_and_lymphoid_tissue)
56	chr17_58740708_T_G	SC-CH	chr17	58740708	58740708	PPM1D	0.00971599	T	G	stopgain	PPM1D:NM_003620:exon6:c.T1613G:p.L538X	.	.	.
58	chr2_25457242_C_T	SC-CH	chr2	25457242	25457242	DNMT3A	0.00891266	C	T	nonsynonymous_SNV	DNMT3A:NM_001320893:exon18:c.G2189A:p.R730H,DNMT3A:NM_153759:exon19:c.G2078A:p.R693H,DNMT3A:NM_022552:exon23:c.G2645A:p.R882H,DNMT3A:NM_175629:exon23:c.G2645A:p.R882H	rs147001633	Acute_myeloid_leukemia|Lung_adenocarcinoma|Myelodysplastic_syndrome|Inborn_genetic_diseases|Tatton-Brown-rahman_syndrome|not_provided	ID=COSV53036153;OCCURENCE=1(salivary_gland),2(breast),1(large_intestine),1(pleura),886(haematopoietic_and_lymphoid_tissue),1(kidney),1(upper_aerodigestive_tract)
58	chr2_25459875_C_G	SC-CH	chr2	25459875	25459875	DNMT3A	0.0159011	C	G	splicing	.	.	.	.
58	chr2_25467133_C_T	SC-CH	chr2	25467133	25467133	DNMT3A	0.00502828	C	T	stopgain	DNMT3A:NM_001320893:exon10:c.G1286A:p.W429X,DNMT3A:NM_153759:exon11:c.G1175A:p.W392X,DNMT3A:NM_022552:exon15:c.G1742A:p.W581X,DNMT3A:NM_175629:exon15:c.G1742A:p.W581X	.	.	.
58	chr2_25469990_CA_C	LC-CH	chr2	25469990	25469991	DNMT3A	0.22695	CA	C	frameshift_deletion	DNMT3A:NM_001320893:exon4:c.595delT:p.C199Afs*56,DNMT3A:NM_153759:exon5:c.484delT:p.C162Afs*56,DNMT3A:NM_022552:exon9:c.1051delT:p.C351Afs*56,DNMT3A:NM_175629:exon9:c.1051delT:p.C351Afs*56	.	.	.
60	chr2_25463308_G_A	LC-CH	chr2	25463308	25463308	DNMT3A	0.203947	G	A	nonsynonymous_SNV	DNMT3A:NM_001320893:exon14:c.C1729T:p.R577W,DNMT3A:NM_153759:exon15:c.C1618T:p.R540W,DNMT3A:NM_022552:exon19:c.C2185T:p.R729W,DNMT3A:NM_175629:exon19:c.C2185T:p.R729W	rs200018028	.	ID=COSV53036577;OCCURENCE=1(large_intestine),1(stomach),10(haematopoietic_and_lymphoid_tissue)
61	chr2_25463541_G_C	LC-CH	chr2	25463541	25463541	DNMT3A	0.151807	G	C	nonsynonymous_SNV	DNMT3A:NM_001320893:exon13:c.C1685G:p.S562C,DNMT3A:NM_153759:exon14:c.C1574G:p.S525C,DNMT3A:NM_022552:exon18:c.C2141G:p.S714C,DNMT3A:NM_175629:exon18:c.C2141G:p.S714C	rs367909007	not_provided	ID=COSV53039274;OCCURENCE=1(breast),1(liver),25(haematopoietic_and_lymphoid_tissue)
63	chr21_44514777_T_G	LC-CH	chr21	44514777	44514777	U2AF1	0.104574	T	G	nonsynonymous_SNV	U2AF1:NM_001025203:exon6:c.A470C:p.Q157P,U2AF1L5:NM_001320646:exon6:c.A470C:p.Q157P,U2AF1L5:NM_001320648:exon6:c.A470C:p.Q157P,U2AF1L5:NM_001320650:exon6:c.A356C:p.Q119P,U2AF1:NM_006758:exon6:c.A470C:p.Q157P,U2AF1:NM_001025204:exon7:c.A251C:p.Q84P,U2AF1L5:NM_001320651:exon7:c.A251C:p.Q84P	rs371246226	Acute_myeloid_leukemia|Myelodysplastic_syndrome	ID=COSV52341120;OCCURENCE=68(haematopoietic_and_lymphoid_tissue)
63	chr2_25457242_C_T	LC-CH	chr2	25457242	25457242	DNMT3A	0.45438	C	T	nonsynonymous_SNV	DNMT3A:NM_001320893:exon18:c.G2189A:p.R730H,DNMT3A:NM_153759:exon19:c.G2078A:p.R693H,DNMT3A:NM_022552:exon23:c.G2645A:p.R882H,DNMT3A:NM_175629:exon23:c.G2645A:p.R882H	rs147001633	Acute_myeloid_leukemia|Lung_adenocarcinoma|Myelodysplastic_syndrome|Inborn_genetic_diseases|Tatton-Brown-rahman_syndrome|not_provided	ID=COSV53036153;OCCURENCE=1(salivary_gland),2(breast),1(large_intestine),1(pleura),886(haematopoietic_and_lymphoid_tissue),1(kidney),1(upper_aerodigestive_tract)
63	chr9_5073770_G_T	LC-CH	chr9	5073770	5073770	JAK2	0.115171	G	T	nonsynonymous_SNV	JAK2:NM_001322204:exon11:c.G1402T:p.V468F,JAK2:NM_001322195:exon13:c.G1849T:p.V617F,JAK2:NM_001322196:exon13:c.G1849T:p.V617F,JAK2:NM_001322194:exon14:c.G1849T:p.V617F,JAK2:NM_001322198:exon14:c.G634T:p.V212F,JAK2:NM_001322199:exon14:c.G634T:p.V212F,JAK2:NM_004972:exon14:c.G1849T:p.V617F	rs77375493	Budd-Chiari_syndrome,_susceptibility_to,_somatic|Budd-Chiari_syndrome|Acute_myeloid_leukemia|Chronic_myelogenous_leukemia|Myeloproliferative_disorder|Myelofibrosis|Polycythemia_vera|Subacute_lymphoid_leukemia|Familial_erythrocytosis,_1|Thrombocythemia_3	ID=COSV67569051;OCCURENCE=1(liver),1(central_nervous_system),1(NS),41923(haematopoietic_and_lymphoid_tissue),3(lung),1(thyroid)
65	chr2_25457242_C_T	LC-CH	chr2	25457242	25457242	DNMT3A	0.248848	C	T	nonsynonymous_SNV	DNMT3A:NM_001320893:exon18:c.G2189A:p.R730H,DNMT3A:NM_153759:exon19:c.G2078A:p.R693H,DNMT3A:NM_022552:exon23:c.G2645A:p.R882H,DNMT3A:NM_175629:exon23:c.G2645A:p.R882H	rs147001633	Acute_myeloid_leukemia|Lung_adenocarcinoma|Myelodysplastic_syndrome|Inborn_genetic_diseases|Tatton-Brown-rahman_syndrome|not_provided	ID=COSV53036153;OCCURENCE=1(salivary_gland),2(breast),1(large_intestine),1(pleura),886(haematopoietic_and_lymphoid_tissue),1(kidney),1(upper_aerodigestive_tract)
65	chr4_106156951_C_T	LC-CH	chr4	106156951	106156951	TET2	0.2849	C	T	stopgain	TET2:NM_001127208:exon3:c.C1852T:p.Q618X,TET2:NM_017628:exon3:c.C1852T:p.Q618X	.	.	.
67	chr2_25469948_T_C	SC-CH	chr2	25469948	25469948	DNMT3A	0.00941176	T	C	nonsynonymous_SNV	DNMT3A:NM_001320893:exon4:c.A638G:p.Y213C,DNMT3A:NM_153759:exon5:c.A527G:p.Y176C,DNMT3A:NM_022552:exon9:c.A1094G:p.Y365C,DNMT3A:NM_175629:exon9:c.A1094G:p.Y365C	rs144062658	.	ID=COSV53045612;OCCURENCE=1(haematopoietic_and_lymphoid_tissue)
69	chr17_7578253_C_T	SC-CH	chr17	7578253	7578253	TP53	0.0172414	C	T	nonsynonymous_SNV	TP53:NM_001126115:exon2:c.G200A:p.G67E,TP53:NM_001126116:exon2:c.G200A:p.G67E,TP53:NM_001126117:exon2:c.G200A:p.G67E,TP53:NM_001276697:exon2:c.G119A:p.G40E,TP53:NM_001276698:exon2:c.G119A:p.G40E,TP53:NM_001276699:exon2:c.G119A:p.G40E,TP53:NM_001126118:exon5:c.G479A:p.G160E,TP53:NM_000546:exon6:c.G596A:p.G199E,TP53:NM_001126112:exon6:c.G596A:p.G199E,TP53:NM_001126113:exon6:c.G596A:p.G199E,TP53:NM_…	.	Li-Fraumeni_syndrome	ID=COSV52661319;OCCURENCE=3(breast),4(peritoneum),3(large_intestine),1(central_nervous_system),1(NS),3(haematopoietic_and_lymphoid_tissue),2(urinary_tract),1(soft_tissue),1(skin),6(lung)
70	chr2_25457249_T_C	SC-CH	chr2	25457249	25457249	DNMT3A	0.00718391	T	C	nonsynonymous_SNV	DNMT3A:NM_001320893:exon18:c.A2182G:p.M728V,DNMT3A:NM_153759:exon19:c.A2071G:p.M691V,DNMT3A:NM_022552:exon23:c.A2638G:p.M880V,DNMT3A:NM_175629:exon23:c.A2638G:p.M880V	rs775365749	.	ID=COSV53039674;OCCURENCE=6(haematopoietic_and_lymphoid_tissue)
70	chr2_25467436_A_T	LC-CH	chr2	25467436	25467436	DNMT3A	0.0234009	A	T	nonsynonymous_SNV	DNMT3A:NM_001320893:exon9:c.T1184A:p.L395H,DNMT3A:NM_153759:exon10:c.T1073A:p.L358H,DNMT3A:NM_022552:exon14:c.T1640A:p.L547H,DNMT3A:NM_175629:exon14:c.T1640A:p.L547H	rs111848085	.	ID=COSV53040940;OCCURENCE=5(haematopoietic_and_lymphoid_tissue)
70	chr2_25469919_C_T	SC-CH	chr2	25469919	25469919	DNMT3A	0.0197368	C	T	splicing	.	rs747220514	.	ID=COSV53048881;OCCURENCE=3(haematopoietic_and_lymphoid_tissue)
71	chr2_25467133_C_G	LC-CH	chr2	25467133	25467133	DNMT3A	0.140767	C	G	nonsynonymous_SNV	DNMT3A:NM_001320893:exon10:c.G1286C:p.W429S,DNMT3A:NM_153759:exon11:c.G1175C:p.W392S,DNMT3A:NM_022552:exon15:c.G1742C:p.W581S,DNMT3A:NM_175629:exon15:c.G1742C:p.W581S	.	.	.
71	chr4_106156384_G_A	LC-CH	chr4	106156384	106156384	TET2	0.45172	G	A	nonsynonymous_SNV	TET2:NM_001127208:exon3:c.G1285A:p.G429R,TET2:NM_017628:exon3:c.G1285A:p.G429R	rs201642693	not_specified	ID=COSV54415868;OCCURENCE=1(haematopoietic_and_lymphoid_tissue),1(thymus)
72	chr2_25463286_C_T	LC-CH	chr2	25463286	25463286	DNMT3A	0.079118	C	T	nonsynonymous_SNV	DNMT3A:NM_001320893:exon14:c.G1751A:p.R584H,DNMT3A:NM_153759:exon15:c.G1640A:p.R547H,DNMT3A:NM_022552:exon19:c.G2207A:p.R736H,DNMT3A:NM_175629:exon19:c.G2207A:p.R736H	rs139293773	.	ID=COSV53036512;OCCURENCE=1(large_intestine),18(haematopoietic_and_lymphoid_tissue),1(thyroid),1(endometrium)
72	chr4_106162585_A_G	SC-CH	chr4	106162585	106162585	TET2	0.00820298	A	G	nonsynonymous_SNV	TET2:NM_001127208:exon4:c.A3499G:p.R1167G	.	.	ID=COSV54428993;OCCURENCE=1(ovary)
72	chr4_106197563_C_T	LC-CH	chr4	106197563	106197563	TET2	0.508197	C	T	nonsynonymous_SNV	TET2:NM_001127208:exon11:c.C5896T:p.R1966C	rs745668941	.	ID=COSV54423739;OCCURENCE=1(large_intestine),1(haematopoietic_and_lymphoid_tissue),1(urinary_tract)
73	chr2_25457242_C_T	SC-CH	chr2	25457242	25457242	DNMT3A	0.0134804	C	T	nonsynonymous_SNV	DNMT3A:NM_001320893:exon18:c.G2189A:p.R730H,DNMT3A:NM_153759:exon19:c.G2078A:p.R693H,DNMT3A:NM_022552:exon23:c.G2645A:p.R882H,DNMT3A:NM_175629:exon23:c.G2645A:p.R882H	rs147001633	Acute_myeloid_leukemia|Lung_adenocarcinoma|Myelodysplastic_syndrome|Inborn_genetic_diseases|Tatton-Brown-rahman_syndrome|not_provided	ID=COSV53036153;OCCURENCE=1(salivary_gland),2(breast),1(large_intestine),1(pleura),886(haematopoietic_and_lymphoid_tissue),1(kidney),1(upper_aerodigestive_tract)
73	chr2_25463228_A_C	SC-CH	chr2	25463228	25463228	DNMT3A	0.01443	A	C	nonsynonymous_SNV	DNMT3A:NM_001320893:exon14:c.T1809G:p.F603L,DNMT3A:NM_153759:exon15:c.T1698G:p.F566L,DNMT3A:NM_022552:exon19:c.T2265G:p.F755L,DNMT3A:NM_175629:exon19:c.T2265G:p.F755L	.	.	.
73	chr2_25463230_A_G	SC-CH	chr2	25463230	25463230	DNMT3A	0.011544	A	G	nonsynonymous_SNV	DNMT3A:NM_001320893:exon14:c.T1807C:p.F603L,DNMT3A:NM_153759:exon15:c.T1696C:p.F566L,DNMT3A:NM_022552:exon19:c.T2263C:p.F755L,DNMT3A:NM_175629:exon19:c.T2263C:p.F755L	.	.	ID=COSV53046732;OCCURENCE=2(haematopoietic_and_lymphoid_tissue)
74	chr17_58740438_AT_A	LC-CH	chr17	58740438	58740439	PPM1D	0.0820734	AT	A	frameshift_deletion	PPM1D:NM_003620:exon6:c.1344delT:p.L450*	rs758630849	.	.
74	chr17_7577114_C_T	LC-CH	chr17	7577114	7577114	TP53	0.0559006	C	T	nonsynonymous_SNV	TP53:NM_001126115:exon4:c.G428A:p.C143Y,TP53:NM_001126116:exon4:c.G428A:p.C143Y,TP53:NM_001126117:exon4:c.G428A:p.C143Y,TP53:NM_001276697:exon4:c.G347A:p.C116Y,TP53:NM_001276698:exon4:c.G347A:p.C116Y,TP53:NM_001276699:exon4:c.G347A:p.C116Y,TP53:NM_001126118:exon7:c.G707A:p.C236Y,TP53:NM_000546:exon8:c.G824A:p.C275Y,TP53:NM_001126112:exon8:c.G824A:p.C275Y,TP53:NM_001126113:exon8:c.G824A:p.C275Y,TP…	rs863224451	Hepatocellular_carcinoma|Chronic_lymphocytic_leukemia|Renal_cell_carcinoma,_papillary,_1|Pancreatic_adenocarcinoma|Transitional_cell_carcinoma_of_the_bladder|Adrenocortical_carcinoma|Multiple_myeloma|Carcinoma_of_esophagus|Lung_adenocarcinoma|Neoplasm_of_brain|Neoplasm_of_the_breast|Neoplasm_of_the_large_intestine|Squamous_cell_carcinoma_of_the_head_and_neck|Malignant_melanoma_of_skin|Glioblastom…	ID=COSV52661919;OCCURENCE=7(breast),4(liver),4(oesophagus),1(cervix),13(large_intestine),8(central_nervous_system),2(biliary_tract),9(ovary),1(bone),1(NS),9(haematopoietic_and_lymphoid_tissue),6(stomach),1(kidney),3(soft_tissue),3(urinary_tract),2(pancreas),3(skin),2(prostate),9(lung),6(upper_aerodigestive_tract)
74	chr1_1747229_T_C	LC-CH	chr1	1747229	1747229	GNB1	0.189415	T	C	nonsynonymous_SNV	GNB1:NM_001282539:exon4:c.A169G:p.K57E,GNB1:NM_002074:exon5:c.A169G:p.K57E	rs141326438	.	ID=COSV66100005;OCCURENCE=10(haematopoietic_and_lymphoid_tissue)
74	chr4_106164007_A_T	LC-CH	chr4	106164007	106164007	TET2	0.0421687	A	T	stopgain	TET2:NM_001127208:exon5:c.A3517T:p.K1173X	.	.	.
74	chr4_106196234_C_T	LC-CH	chr4	106196234	106196234	TET2	0.236364	C	T	stopgain	TET2:NM_001127208:exon11:c.C4567T:p.Q1523X	.	.	ID=COSV54408856;OCCURENCE=2(haematopoietic_and_lymphoid_tissue)
74	chr9_5073770_G_T	SC-CH	chr9	5073770	5073770	JAK2	0.00837989	G	T	nonsynonymous_SNV	JAK2:NM_001322204:exon11:c.G1402T:p.V468F,JAK2:NM_001322195:exon13:c.G1849T:p.V617F,JAK2:NM_001322196:exon13:c.G1849T:p.V617F,JAK2:NM_001322194:exon14:c.G1849T:p.V617F,JAK2:NM_001322198:exon14:c.G634T:p.V212F,JAK2:NM_001322199:exon14:c.G634T:p.V212F,JAK2:NM_004972:exon14:c.G1849T:p.V617F	rs77375493	Budd-Chiari_syndrome,_susceptibility_to,_somatic|Budd-Chiari_syndrome|Acute_myeloid_leukemia|Chronic_myelogenous_leukemia|Myeloproliferative_disorder|Myelofibrosis|Polycythemia_vera|Subacute_lymphoid_leukemia|Familial_erythrocytosis,_1|Thrombocythemia_3	ID=COSV67569051;OCCURENCE=1(liver),1(central_nervous_system),1(NS),41923(haematopoietic_and_lymphoid_tissue),3(lung),1(thyroid)
75	chr2_25457243_G_A	SC-CH	chr2	25457243	25457243	DNMT3A	0.0198745	G	A	nonsynonymous_SNV	DNMT3A:NM_001320893:exon18:c.C2188T:p.R730C,DNMT3A:NM_153759:exon19:c.C2077T:p.R693C,DNMT3A:NM_022552:exon23:c.C2644T:p.R882C,DNMT3A:NM_175629:exon23:c.C2644T:p.R882C	rs377577594	Acute_myeloid_leukemia|Lung_adenocarcinoma|Myelodysplastic_syndrome|Tatton-Brown-rahman_syndrome	ID=COSV53036332;OCCURENCE=1(breast),376(haematopoietic_and_lymphoid_tissue),1(prostate),1(lung),1(upper_aerodigestive_tract),1(biliary_tract)
77	chr2_25457242_C_T	LC-CH	chr2	25457242	25457242	DNMT3A	0.127337	C	T	nonsynonymous_SNV	DNMT3A:NM_001320893:exon18:c.G2189A:p.R730H,DNMT3A:NM_153759:exon19:c.G2078A:p.R693H,DNMT3A:NM_022552:exon23:c.G2645A:p.R882H,DNMT3A:NM_175629:exon23:c.G2645A:p.R882H	rs147001633	Acute_myeloid_leukemia|Lung_adenocarcinoma|Myelodysplastic_syndrome|Inborn_genetic_diseases|Tatton-Brown-rahman_syndrome|not_provided	ID=COSV53036153;OCCURENCE=1(salivary_gland),2(breast),1(large_intestine),1(pleura),886(haematopoietic_and_lymphoid_tissue),1(kidney),1(upper_aerodigestive_tract)
79	chr17_58740365_G_T	SC-CH	chr17	58740365	58740365	PPM1D	0.00513699	G	T	stopgain	PPM1D:NM_003620:exon6:c.G1270T:p.E424X	rs780886952	.	ID=COSV59955490;OCCURENCE=1(lung)
79	chr17_58740546_T_G	LC-CH	chr17	58740546	58740546	PPM1D	0.035524	T	G	stopgain	PPM1D:NM_003620:exon6:c.T1451G:p.L484X	.	not_provided	ID=COSV100010613;OCCURENCE=2(haematopoietic_and_lymphoid_tissue)
79	chr2_25463300_G_C	SC-CH	chr2	25463300	25463300	DNMT3A	0.00734214	G	C	nonsynonymous_SNV	DNMT3A:NM_001320893:exon14:c.C1737G:p.F579L,DNMT3A:NM_153759:exon15:c.C1626G:p.F542L,DNMT3A:NM_022552:exon19:c.C2193G:p.F731L,DNMT3A:NM_175629:exon19:c.C2193G:p.F731L	.	.	ID=COSV99066219;OCCURENCE=1(haematopoietic_and_lymphoid_tissue)
79	chr2_25470556_C_T	SC-CH	chr2	25470556	25470556	DNMT3A	0.00705219	C	T	stopgain	DNMT3A:NM_001320893:exon3:c.G462A:p.W154X,DNMT3A:NM_153759:exon4:c.G351A:p.W117X,DNMT3A:NM_022552:exon8:c.G918A:p.W306X,DNMT3A:NM_175629:exon8:c.G918A:p.W306X	rs776841024	.	ID=COSV99264553;OCCURENCE=1(central_nervous_system)
79	chr4_106162588_T_C	SC-CH	chr4	106162588	106162588	TET2	0.0143938	T	C	splicing	.	.	.	ID=COSV54436741;OCCURENCE=1(haematopoietic_and_lymphoid_tissue)
80	chr20_31022592_C_T	SC-CH	chr20	31022592	31022592	ASXL1	0.00809089	C	T	stopgain	ASXL1:NM_015338:exon12:c.C2077T:p.R693X	rs373221034	.	ID=COSV60102332;OCCURENCE=7(large_intestine),3(central_nervous_system),70(haematopoietic_and_lymphoid_tissue),1(pancreas),2(upper_aerodigestive_tract),1(small_intestine),1(endometrium)
80	chr2_25457216_G_A	SC-CH	chr2	25457216	25457216	DNMT3A	0.019774	G	A	nonsynonymous_SNV	DNMT3A:NM_001320893:exon18:c.C2215T:p.R739W,DNMT3A:NM_153759:exon19:c.C2104T:p.R702W,DNMT3A:NM_022552:exon23:c.C2671T:p.R891W,DNMT3A:NM_175629:exon23:c.C2671T:p.R891W	.	.	.
80	chr2_25458595_A_G	LC-CH	chr2	25458595	25458595	DNMT3A	0.0850163	A	G	nonsynonymous_SNV	DNMT3A:NM_001320893:exon17:c.T2122C:p.W708R,DNMT3A:NM_153759:exon18:c.T2011C:p.W671R,DNMT3A:NM_022552:exon22:c.T2578C:p.W860R,DNMT3A:NM_175629:exon22:c.T2578C:p.W860R	rs373014701	.	ID=COSV53043807;OCCURENCE=10(haematopoietic_and_lymphoid_tissue)
80	chr2_25469488_C_G	SC-CH	chr2	25469488	25469488	DNMT3A	0.00860585	C	G	splicing	.	.	.	.
82	chr17_58740498_C_G	SC-CH	chr17	58740498	58740498	PPM1D	0.016649	C	G	stopgain	PPM1D:NM_003620:exon6:c.C1403G:p.S468X	rs375975790	.	ID=COSV59955889;OCCURENCE=1(breast),4(haematopoietic_and_lymphoid_tissue)
82	chr2_25463230_A_C	SC-CH	chr2	25463230	25463230	DNMT3A	0.00651466	A	C	nonsynonymous_SNV	DNMT3A:NM_001320893:exon14:c.T1807G:p.F603V,DNMT3A:NM_153759:exon15:c.T1696G:p.F566V,DNMT3A:NM_022552:exon19:c.T2263G:p.F755V,DNMT3A:NM_175629:exon19:c.T2263G:p.F755V	.	.	.
82	chr2_25469920_CT_C	SC-CH	chr2	25469920	25469921	DNMT3A	0.0111607	CT	C	frameshift_deletion	DNMT3A:NM_001320893:exon4:c.665delA:p.Q222Rfs*33,DNMT3A:NM_153759:exon5:c.554delA:p.Q185Rfs*33,DNMT3A:NM_022552:exon9:c.1121delA:p.Q374Rfs*33,DNMT3A:NM_175629:exon9:c.1121delA:p.Q374Rfs*33	.	.	.
83	chr2_25457242_C_T	SC-CH	chr2	25457242	25457242	DNMT3A	0.0148148	C	T	nonsynonymous_SNV	DNMT3A:NM_001320893:exon18:c.G2189A:p.R730H,DNMT3A:NM_153759:exon19:c.G2078A:p.R693H,DNMT3A:NM_022552:exon23:c.G2645A:p.R882H,DNMT3A:NM_175629:exon23:c.G2645A:p.R882H	rs147001633	Acute_myeloid_leukemia|Lung_adenocarcinoma|Myelodysplastic_syndrome|Inborn_genetic_diseases|Tatton-Brown-rahman_syndrome|not_provided	ID=COSV53036153;OCCURENCE=1(salivary_gland),2(breast),1(large_intestine),1(pleura),886(haematopoietic_and_lymphoid_tissue),1(kidney),1(upper_aerodigestive_tract)
84	chr17_58740749_C_T	SC-CH	chr17	58740749	58740749	PPM1D	0.0082435	C	T	stopgain	PPM1D:NM_003620:exon6:c.C1654T:p.R552X	rs779070661	.	ID=COSV59954404;OCCURENCE=1(central_nervous_system),6(haematopoietic_and_lymphoid_tissue),1(urinary_tract),1(lung),2(endometrium)
84	chr17_58740836_C_T	LC-CH	chr17	58740836	58740836	PPM1D	0.0484171	C	T	stopgain	PPM1D:NM_003620:exon6:c.C1741T:p.R581X	rs747668756	.	ID=COSV59954411;OCCURENCE=3(haematopoietic_and_lymphoid_tissue),1(oesophagus),1(upper_aerodigestive_tract),2(large_intestine),1(endometrium)
84	chr17_58740882_A_G	SC-CH	chr17	58740882	58740882	PPM1D	0.00686106	A	G	nonsynonymous_SNV	PPM1D:NM_003620:exon6:c.A1787G:p.H596R	rs199612954	.	.
84	chr2_25470011_A_T	LC-CH	chr2	25470011	25470011	DNMT3A	0.348179	A	T	nonsynonymous_SNV	DNMT3A:NM_001320893:exon4:c.T575A:p.L192Q,DNMT3A:NM_153759:exon5:c.T464A:p.L155Q,DNMT3A:NM_022552:exon9:c.T1031A:p.L344Q,DNMT3A:NM_175629:exon9:c.T1031A:p.L344Q	.	.	ID=COSV53055499;OCCURENCE=2(haematopoietic_and_lymphoid_tissue)
86	chr2_25457247_C_T	LC-CH	chr2	25457247	25457247	DNMT3A	0.0738994	C	T	nonsynonymous_SNV	DNMT3A:NM_001320893:exon18:c.G2184A:p.M728I,DNMT3A:NM_153759:exon19:c.G2073A:p.M691I,DNMT3A:NM_022552:exon23:c.G2640A:p.M880I,DNMT3A:NM_175629:exon23:c.G2640A:p.M880I	.	.	ID=COSV53047744;OCCURENCE=1(haematopoietic_and_lymphoid_tissue),1(urinary_tract)
88	chr2_25469540_C_T	LC-CH	chr2	25469540	25469540	DNMT3A	0.722835	C	T	nonsynonymous_SNV	DNMT3A:NM_001320893:exon5:c.G772A:p.A258T,DNMT3A:NM_153759:exon6:c.G661A:p.A221T,DNMT3A:NM_022552:exon10:c.G1228A:p.A410T,DNMT3A:NM_175629:exon10:c.G1228A:p.A410T	rs764880874	.	ID=COSV53042783;OCCURENCE=1(central_nervous_system),2(haematopoietic_and_lymphoid_tissue),1(skin)
88	chr4_106197269_C_T	LC-CH	chr4	106197269	106197269	TET2	0.0680693	C	T	nonsynonymous_SNV	TET2:NM_001127208:exon11:c.C5602T:p.H1868Y	rs780808372	.	ID=COSV54397224;OCCURENCE=4(haematopoietic_and_lymphoid_tissue)
89	chr2_25457242_C_T	LC-CH	chr2	25457242	25457242	DNMT3A	0.136986	C	T	nonsynonymous_SNV	DNMT3A:NM_001320893:exon18:c.G2189A:p.R730H,DNMT3A:NM_153759:exon19:c.G2078A:p.R693H,DNMT3A:NM_022552:exon23:c.G2645A:p.R882H,DNMT3A:NM_175629:exon23:c.G2645A:p.R882H	rs147001633	Acute_myeloid_leukemia|Lung_adenocarcinoma|Myelodysplastic_syndrome|Inborn_genetic_diseases|Tatton-Brown-rahman_syndrome|not_provided	ID=COSV53036153;OCCURENCE=1(salivary_gland),2(breast),1(large_intestine),1(pleura),886(haematopoietic_and_lymphoid_tissue),1(kidney),1(upper_aerodigestive_tract)
89	chr2_25464430_C_G	SC-CH	chr2	25464430	25464430	DNMT3A	0.0103161	C	G	splicing	.	.	.	.
90	chr4_106156823_C_T	LC-CH	chr4	106156823	106156823	TET2	0.492134	C	T	nonsynonymous_SNV	TET2:NM_001127208:exon3:c.C1724T:p.A575V,TET2:NM_017628:exon3:c.C1724T:p.A575V	rs199640757	not_specified	ID=COSV54399764;OCCURENCE=1(large_intestine)
91	chr2_209113113_G_T	LC-CH	chr2	209113113	209113113	IDH1	0.112061	G	T	nonsynonymous_SNV	IDH1:NM_001282386:exon4:c.C394A:p.R132S,IDH1:NM_001282387:exon4:c.C394A:p.R132S,IDH1:NM_005896:exon4:c.C394A:p.R132S	rs121913499	Hepatocellular_carcinoma|Medulloblastoma|Acute_myeloid_leukemia|Transitional_cell_carcinoma_of_the_bladder|Multiple_myeloma|Astrocytoma|Brainstem_glioma|Lung_adenocarcinoma|Neoplasm_of_brain|Neoplasm_of_the_breast|Neoplasm_of_the_large_intestine|Malignant_melanoma_of_skin|Adenoid_cystic_carcinoma|Glioblastoma|Myelodysplastic_syndrome|Adenocarcinoma_of_prostate	ID=COSV61615649;OCCURENCE=2(liver),1(large_intestine),87(central_nervous_system),17(biliary_tract),10(bone),1(NS),79(haematopoietic_and_lymphoid_tissue),1(endometrium)
92	chr17_58740529_C_A	SC-CH	chr17	58740529	58740529	PPM1D	0.00697085	C	A	stopgain	PPM1D:NM_003620:exon6:c.C1434A:p.C478X	rs146477590	.	ID=COSV59955237;OCCURENCE=1(breast),1(central_nervous_system),4(haematopoietic_and_lymphoid_tissue),2(urinary_tract),2(upper_aerodigestive_tract)
95	chr2_25457249_T_C	SC-CH	chr2	25457249	25457249	DNMT3A	0.012605	T	C	nonsynonymous_SNV	DNMT3A:NM_001320893:exon18:c.A2182G:p.M728V,DNMT3A:NM_153759:exon19:c.A2071G:p.M691V,DNMT3A:NM_022552:exon23:c.A2638G:p.M880V,DNMT3A:NM_175629:exon23:c.A2638G:p.M880V	rs775365749	.	ID=COSV53039674;OCCURENCE=6(haematopoietic_and_lymphoid_tissue)
95	chr2_25469958_G_A	SC-CH	chr2	25469958	25469958	DNMT3A	0.00673077	G	A	stopgain	DNMT3A:NM_001320893:exon4:c.C628T:p.Q210X,DNMT3A:NM_153759:exon5:c.C517T:p.Q173X,DNMT3A:NM_022552:exon9:c.C1084T:p.Q362X,DNMT3A:NM_175629:exon9:c.C1084T:p.Q362X	.	.	ID=COSV53051236;OCCURENCE=1(central_nervous_system),1(haematopoietic_and_lymphoid_tissue)
96	chr2_25467466_C_T	LC-CH	chr2	25467466	25467466	DNMT3A	0.0215	C	T	nonsynonymous_SNV	DNMT3A:NM_001320893:exon9:c.G1154A:p.C385Y,DNMT3A:NM_153759:exon10:c.G1043A:p.C348Y,DNMT3A:NM_022552:exon14:c.G1610A:p.C537Y,DNMT3A:NM_175629:exon14:c.G1610A:p.C537Y	.	.	.
96	chr2_25469065_GC_G	SC-CH	chr2	25469065	25469066	DNMT3A	0.00646552	GC	G	frameshift_deletion	DNMT3A:NM_001320893:exon6:c.936delG:p.K312Nfs*187,DNMT3A:NM_153759:exon7:c.825delG:p.K275Nfs*187,DNMT3A:NM_022552:exon11:c.1392delG:p.K464Nfs*187,DNMT3A:NM_175629:exon11:c.1392delG:p.K464Nfs*187	.	.	.
201	chr2_25457176_G_A	SC-CH	chr2	25457176	25457176	DNMT3A	0.0110345	G	A	nonsynonymous_SNV	DNMT3A:NM_001320893:exon18:c.C2255T:p.P752L,DNMT3A:NM_153759:exon19:c.C2144T:p.P715L,DNMT3A:NM_022552:exon23:c.C2711T:p.P904L,DNMT3A:NM_175629:exon23:c.C2711T:p.P904L	rs149095705	not_provided	ID=COSV53041674;OCCURENCE=1(large_intestine),18(haematopoietic_and_lymphoid_tissue)
202	chr17_58740529_C_A	SC-CH	chr17	58740529	58740529	PPM1D	0.00569569	C	A	stopgain	PPM1D:NM_003620:exon6:c.C1434A:p.C478X	rs146477590	.	ID=COSV59955237;OCCURENCE=1(breast),1(central_nervous_system),4(haematopoietic_and_lymphoid_tissue),2(urinary_tract),2(upper_aerodigestive_tract)
202	chr17_58740749_C_T	SC-CH	chr17	58740749	58740749	PPM1D	0.00532589	C	T	stopgain	PPM1D:NM_003620:exon6:c.C1654T:p.R552X	rs779070661	.	ID=COSV59954404;OCCURENCE=1(central_nervous_system),6(haematopoietic_and_lymphoid_tissue),1(urinary_tract),1(lung),2(endometrium)
202	chr17_58740809_C_T	SC-CH	chr17	58740809	58740809	PPM1D	0.0143791	C	T	stopgain	PPM1D:NM_003620:exon6:c.C1714T:p.R572X	rs765769406	not_provided	ID=COSV59954582;OCCURENCE=1(large_intestine),7(haematopoietic_and_lymphoid_tissue),1(endometrium)
202	chr2_25457242_C_T	SC-CH	chr2	25457242	25457242	DNMT3A	0.0195652	C	T	nonsynonymous_SNV	DNMT3A:NM_001320893:exon18:c.G2189A:p.R730H,DNMT3A:NM_153759:exon19:c.G2078A:p.R693H,DNMT3A:NM_022552:exon23:c.G2645A:p.R882H,DNMT3A:NM_175629:exon23:c.G2645A:p.R882H	rs147001633	Acute_myeloid_leukemia|Lung_adenocarcinoma|Myelodysplastic_syndrome|Inborn_genetic_diseases|Tatton-Brown-rahman_syndrome|not_provided	ID=COSV53036153;OCCURENCE=1(salivary_gland),2(breast),1(large_intestine),1(pleura),886(haematopoietic_and_lymphoid_tissue),1(kidney),1(upper_aerodigestive_tract)
202	chr2_25462068_A_G	LC-CH	chr2	25462068	25462068	DNMT3A	0.128503	A	G	nonsynonymous_SNV	DNMT3A:NM_001320893:exon15:c.T1883C:p.I628T,DNMT3A:NM_153759:exon16:c.T1772C:p.I591T,DNMT3A:NM_022552:exon20:c.T2339C:p.I780T,DNMT3A:NM_175629:exon20:c.T2339C:p.I780T	rs370751539	.	ID=COSV53042418;OCCURENCE=6(haematopoietic_and_lymphoid_tissue)
205	chr17_58740529_C_A	SC-CH	chr17	58740529	58740529	PPM1D	0.00719424	C	A	stopgain	PPM1D:NM_003620:exon6:c.C1434A:p.C478X	rs146477590	.	ID=COSV59955237;OCCURENCE=1(breast),1(central_nervous_system),4(haematopoietic_and_lymphoid_tissue),2(urinary_tract),2(upper_aerodigestive_tract)
205	chr17_58740749_C_T	LC-CH	chr17	58740749	58740749	PPM1D	0.0232495	C	T	stopgain	PPM1D:NM_003620:exon6:c.C1654T:p.R552X	rs779070661	.	ID=COSV59954404;OCCURENCE=1(central_nervous_system),6(haematopoietic_and_lymphoid_tissue),1(urinary_tract),1(lung),2(endometrium)
205	chr2_25457155_C_A	SC-CH	chr2	25457155	25457155	DNMT3A	0.00541638	C	A	nonsynonymous_SNV	DNMT3A:NM_001320893:exon18:c.G2276T:p.C759F,DNMT3A:NM_153759:exon19:c.G2165T:p.C722F,DNMT3A:NM_022552:exon23:c.G2732T:p.C911F,DNMT3A:NM_175629:exon23:c.G2732T:p.C911F	.	.	.
205	chr2_25463222_A_T	LC-CH	chr2	25463222	25463222	DNMT3A	0.0347072	A	T	nonsynonymous_SNV	DNMT3A:NM_001320893:exon14:c.T1815A:p.N605K,DNMT3A:NM_153759:exon15:c.T1704A:p.N568K,DNMT3A:NM_022552:exon19:c.T2271A:p.N757K,DNMT3A:NM_175629:exon19:c.T2271A:p.N757K	.	.	.
207	chr2_25471040_C_A	LC-CH	chr2	25471040	25471040	DNMT3A	0.0200401	C	A	stopgain	DNMT3A:NM_001320893:exon2:c.G265T:p.E89X,DNMT3A:NM_153759:exon3:c.G154T:p.E52X,DNMT3A:NM_022552:exon7:c.G721T:p.E241X,DNMT3A:NM_175629:exon7:c.G721T:p.E241X	.	.	.
208	chr17_7579538_A_G	SC-CH	chr17	7579538	7579538	TP53	0.0168651	A	G	nonsynonymous_SNV	TP53:NM_001126118:exon3:c.T32C:p.I11T,TP53:NM_000546:exon4:c.T149C:p.I50T,TP53:NM_001126112:exon4:c.T149C:p.I50T,TP53:NM_001126113:exon4:c.T149C:p.I50T,TP53:NM_001126114:exon4:c.T149C:p.I50T,TP53:NM_001276695:exon4:c.T32C:p.I11T,TP53:NM_001276696:exon4:c.T32C:p.I11T,TP53:NM_001276760:exon4:c.T32C:p.I11T,TP53:NM_001276761:exon4:c.T32C:p.I11T	rs370502517	Li-Fraumeni_syndrome_1|Hereditary_cancer-predisposing_syndrome|Li-Fraumeni_syndrome	.
209	chr4_106157123_C_G	LC-CH	chr4	106157123	106157123	TET2	0.239227	C	G	stopgain	TET2:NM_001127208:exon3:c.C2024G:p.S675X,TET2:NM_017628:exon3:c.C2024G:p.S675X	.	.	ID=COSV99482240;OCCURENCE=1(upper_aerodigestive_tract)
209	chr4_106162540_G_A	LC-CH	chr4	106162540	106162540	TET2	0.0653595	G	A	nonsynonymous_SNV	TET2:NM_001127208:exon4:c.G3454A:p.G1152R	.	.	.
210	chr21_36171641_G_C	SC-CH	chr21	36171641	36171641	RUNX1	0.0123457	G	C	nonsynonymous_SNV	RUNX1:NM_001001890:exon5:c.C843G:p.S281R,RUNX1:NM_001754:exon8:c.C924G:p.S308R	.	.	.
211	chr17_58740612_C_T	LC-CH	chr17	58740612	58740612	PPM1D	0.503387	C	T	nonsynonymous_SNV	PPM1D:NM_003620:exon6:c.C1517T:p.T506I	.	.	.
211	chr4_106196303_C_T	SC-CH	chr4	106196303	106196303	TET2	0.00832178	C	T	stopgain	TET2:NM_001127208:exon11:c.C4636T:p.Q1546X	.	.	ID=COSV54407424;OCCURENCE=3(haematopoietic_and_lymphoid_tissue),1(skin)
213	chr2_25470485_C_T	SC-CH	chr2	25470485	25470485	DNMT3A	0.00605013	C	T	stopgain	DNMT3A:NM_001320893:exon3:c.G533A:p.W178X,DNMT3A:NM_153759:exon4:c.G422A:p.W141X,DNMT3A:NM_022552:exon8:c.G989A:p.W330X,DNMT3A:NM_175629:exon8:c.G989A:p.W330X	.	.	.
214	chr4_106164071_C_T	LC-CH	chr4	106164071	106164071	TET2	0.480695	C	T	nonsynonymous_SNV	TET2:NM_001127208:exon5:c.C3581T:p.P1194L	.	.	ID=COSV54427634;OCCURENCE=1(haematopoietic_and_lymphoid_tissue)
216	chr4_106164835_G_T	LC-CH	chr4	106164835	106164835	TET2	0.19322	G	T	stopgain	TET2:NM_001127208:exon6:c.G3703T:p.G1235X	.	.	.
218	chr2_25469936_A_C	LC-CH	chr2	25469936	25469936	DNMT3A	0.214953	A	C	nonsynonymous_SNV	DNMT3A:NM_001320893:exon4:c.T650G:p.I217S,DNMT3A:NM_153759:exon5:c.T539G:p.I180S,DNMT3A:NM_022552:exon9:c.T1106G:p.I369S,DNMT3A:NM_175629:exon9:c.T1106G:p.I369S	.	.	.
221	chr1_115258748_C_T	LC-CH	chr1	115258748	115258748	NRAS	0.537435	C	T	nonsynonymous_SNV	NRAS:NM_002524:exon2:c.G34A:p.G12S	rs121913250	Acute_myeloid_leukemia|Multiple_myeloma|Cutaneous_melanoma|Non-small_cell_lung_cancer|Neoplasm_of_the_large_intestine|Malignant_melanoma_of_skin|Myelodysplastic_syndrome|Malignant_neoplasm_of_body_of_uterus|Adenocarcinoma_of_stomach|Rasopathy|not_provided	ID=COSV54736621;OCCURENCE=1(genital_tract),1(meninges),13(large_intestine),2(central_nervous_system),1(ovary),5(NS),1(stomach),197(haematopoietic_and_lymphoid_tissue),2(soft_tissue),16(skin),6(prostate),6(lung),5(thyroid),22(upper_aerodigestive_tract)
221	chr20_31022439_G_T	LC-CH	chr20	31022439	31022439	ASXL1	0.432	G	T	stopgain	ASXL1:NM_015338:exon12:c.G1924T:p.G642X	.	.	ID=COSV60107555;OCCURENCE=2(haematopoietic_and_lymphoid_tissue)
221	chr21_44514777_T_G	SC-CH	chr21	44514777	44514777	U2AF1	0.015494	T	G	nonsynonymous_SNV	U2AF1:NM_001025203:exon6:c.A470C:p.Q157P,U2AF1L5:NM_001320646:exon6:c.A470C:p.Q157P,U2AF1L5:NM_001320648:exon6:c.A470C:p.Q157P,U2AF1L5:NM_001320650:exon6:c.A356C:p.Q119P,U2AF1:NM_006758:exon6:c.A470C:p.Q157P,U2AF1:NM_001025204:exon7:c.A251C:p.Q84P,U2AF1L5:NM_001320651:exon7:c.A251C:p.Q84P	rs371246226	Acute_myeloid_leukemia|Myelodysplastic_syndrome	ID=COSV52341120;OCCURENCE=68(haematopoietic_and_lymphoid_tissue)
222	chr17_58740635_A_T	SC-CH	chr17	58740635	58740635	PPM1D	0.00508143	A	T	stopgain	PPM1D:NM_003620:exon6:c.A1540T:p.K514X	.	.	ID=COSV59959043;OCCURENCE=2(haematopoietic_and_lymphoid_tissue)
222	chr2_25457242_C_T	SC-CH	chr2	25457242	25457242	DNMT3A	0.0150659	C	T	nonsynonymous_SNV	DNMT3A:NM_001320893:exon18:c.G2189A:p.R730H,DNMT3A:NM_153759:exon19:c.G2078A:p.R693H,DNMT3A:NM_022552:exon23:c.G2645A:p.R882H,DNMT3A:NM_175629:exon23:c.G2645A:p.R882H	rs147001633	Acute_myeloid_leukemia|Lung_adenocarcinoma|Myelodysplastic_syndrome|Inborn_genetic_diseases|Tatton-Brown-rahman_syndrome|not_provided	ID=COSV53036153;OCCURENCE=1(salivary_gland),2(breast),1(large_intestine),1(pleura),886(haematopoietic_and_lymphoid_tissue),1(kidney),1(upper_aerodigestive_tract)
223	chr2_25457242_C_T	SC-CH	chr2	25457242	25457242	DNMT3A	0.0176991	C	T	nonsynonymous_SNV	DNMT3A:NM_001320893:exon18:c.G2189A:p.R730H,DNMT3A:NM_153759:exon19:c.G2078A:p.R693H,DNMT3A:NM_022552:exon23:c.G2645A:p.R882H,DNMT3A:NM_175629:exon23:c.G2645A:p.R882H	rs147001633	Acute_myeloid_leukemia|Lung_adenocarcinoma|Myelodysplastic_syndrome|Inborn_genetic_diseases|Tatton-Brown-rahman_syndrome|not_provided	ID=COSV53036153;OCCURENCE=1(salivary_gland),2(breast),1(large_intestine),1(pleura),886(haematopoietic_and_lymphoid_tissue),1(kidney),1(upper_aerodigestive_tract)
223	chr2_25470619_C_T	LC-CH	chr2	25470619	25470619	DNMT3A	0.101266	C	T	splicing	.	.	.	ID=COSV53085779;OCCURENCE=1(haematopoietic_and_lymphoid_tissue)
225	chr2_25457242_C_T	LC-CH	chr2	25457242	25457242	DNMT3A	0.378049	C	T	nonsynonymous_SNV	DNMT3A:NM_001320893:exon18:c.G2189A:p.R730H,DNMT3A:NM_153759:exon19:c.G2078A:p.R693H,DNMT3A:NM_022552:exon23:c.G2645A:p.R882H,DNMT3A:NM_175629:exon23:c.G2645A:p.R882H	rs147001633	Acute_myeloid_leukemia|Lung_adenocarcinoma|Myelodysplastic_syndrome|Inborn_genetic_diseases|Tatton-Brown-rahman_syndrome|not_provided	ID=COSV53036153;OCCURENCE=1(salivary_gland),2(breast),1(large_intestine),1(pleura),886(haematopoietic_and_lymphoid_tissue),1(kidney),1(upper_aerodigestive_tract)
225	chr4_106164795_T_G	LC-CH	chr4	106164795	106164795	TET2	0.349562	T	G	nonsynonymous_SNV	TET2:NM_001127208:exon6:c.T3663G:p.C1221W	.	.	.
226	chr2_25457242_C_T	SC-CH	chr2	25457242	25457242	DNMT3A	0.0122699	C	T	nonsynonymous_SNV	DNMT3A:NM_001320893:exon18:c.G2189A:p.R730H,DNMT3A:NM_153759:exon19:c.G2078A:p.R693H,DNMT3A:NM_022552:exon23:c.G2645A:p.R882H,DNMT3A:NM_175629:exon23:c.G2645A:p.R882H	rs147001633	Acute_myeloid_leukemia|Lung_adenocarcinoma|Myelodysplastic_syndrome|Inborn_genetic_diseases|Tatton-Brown-rahman_syndrome|not_provided	ID=COSV53036153;OCCURENCE=1(salivary_gland),2(breast),1(large_intestine),1(pleura),886(haematopoietic_and_lymphoid_tissue),1(kidney),1(upper_aerodigestive_tract)
226	chr2_25467083_G_A	SC-CH	chr2	25467083	25467083	DNMT3A	0.00924214	G	A	stopgain	DNMT3A:NM_001320893:exon10:c.C1336T:p.R446X,DNMT3A:NM_153759:exon11:c.C1225T:p.R409X,DNMT3A:NM_022552:exon15:c.C1792T:p.R598X,DNMT3A:NM_175629:exon15:c.C1792T:p.R598X	rs568207978	.	ID=COSV53039812;OCCURENCE=9(haematopoietic_and_lymphoid_tissue)
227	chr12_25380276_T_C	LC-CH	chr12	25380276	25380276	KRAS	0.0205235	T	C	nonsynonymous_SNV	KRAS:NM_004985:exon3:c.A182G:p.Q61R,KRAS:NM_033360:exon3:c.A182G:p.Q61R	rs121913240	Non-small_cell_lung_cancer|Neoplasm_of_the_thyroid_gland|Neoplasm_of_the_large_intestine|Noonan_syndrome	ID=COSV55498739;OCCURENCE=1(oesophagus),3(genital_tract),1(cervix),39(large_intestine),1(central_nervous_system),2(biliary_tract),3(stomach),10(haematopoietic_and_lymphoid_tissue),40(pancreas),5(skin),1(prostate),11(lung),43(thyroid),1(upper_aerodigestive_tract)
227	chr2_25457242_C_T	SC-CH	chr2	25457242	25457242	DNMT3A	0.0158103	C	T	nonsynonymous_SNV	DNMT3A:NM_001320893:exon18:c.G2189A:p.R730H,DNMT3A:NM_153759:exon19:c.G2078A:p.R693H,DNMT3A:NM_022552:exon23:c.G2645A:p.R882H,DNMT3A:NM_175629:exon23:c.G2645A:p.R882H	rs147001633	Acute_myeloid_leukemia|Lung_adenocarcinoma|Myelodysplastic_syndrome|Inborn_genetic_diseases|Tatton-Brown-rahman_syndrome|not_provided	ID=COSV53036153;OCCURENCE=1(salivary_gland),2(breast),1(large_intestine),1(pleura),886(haematopoietic_and_lymphoid_tissue),1(kidney),1(upper_aerodigestive_tract)
227	chr2_25458669_G_A	SC-CH	chr2	25458669	25458669	DNMT3A	0.00985401	G	A	nonsynonymous_SNV	DNMT3A:NM_001320893:exon17:c.C2048T:p.T683M,DNMT3A:NM_153759:exon18:c.C1937T:p.T646M,DNMT3A:NM_022552:exon22:c.C2504T:p.T835M,DNMT3A:NM_175629:exon22:c.C2504T:p.T835M	.	.	ID=COSV53041391;OCCURENCE=3(haematopoietic_and_lymphoid_tissue),1(stomach),1(kidney)
228	chr2_25458595_A_G	SC-CH	chr2	25458595	25458595	DNMT3A	0.00995851	A	G	nonsynonymous_SNV	DNMT3A:NM_001320893:exon17:c.T2122C:p.W708R,DNMT3A:NM_153759:exon18:c.T2011C:p.W671R,DNMT3A:NM_022552:exon22:c.T2578C:p.W860R,DNMT3A:NM_175629:exon22:c.T2578C:p.W860R	rs373014701	.	ID=COSV53043807;OCCURENCE=10(haematopoietic_and_lymphoid_tissue)
229	chr2_25458696_T_C	SC-CH	chr2	25458696	25458696	DNMT3A	0.0183001	T	C	splicing	.	rs761171028	.	ID=COSV53041328;OCCURENCE=2(haematopoietic_and_lymphoid_tissue)
229	chr2_25463286_C_T	SC-CH	chr2	25463286	25463286	DNMT3A	0.00831025	C	T	nonsynonymous_SNV	DNMT3A:NM_001320893:exon14:c.G1751A:p.R584H,DNMT3A:NM_153759:exon15:c.G1640A:p.R547H,DNMT3A:NM_022552:exon19:c.G2207A:p.R736H,DNMT3A:NM_175629:exon19:c.G2207A:p.R736H	rs139293773	.	ID=COSV53036512;OCCURENCE=1(large_intestine),18(haematopoietic_and_lymphoid_tissue),1(thyroid),1(endometrium)
231	chr17_7577514_GTGA_G	LC-CH	chr17	7577514	7577517	TP53	0.0259965	GTGA	G	nonframeshift_deletion	TP53:NM_001126115:exon3:c.368_370del:p.I123Tfs*139,TP53:NM_001126116:exon3:c.368_370del:p.I123Tfs*87,TP53:NM_001126117:exon3:c.368_370del:p.I123Tfs*92,TP53:NM_001276697:exon3:c.287_289del:p.I96Tfs*139,TP53:NM_001276698:exon3:c.287_289del:p.I96Tfs*87,TP53:NM_001276699:exon3:c.287_289del:p.I96Tfs*92,TP53:NM_001126118:exon6:c.647_649del:p.I216Tfs*139,TP53:NM_000546:exon7:c.764_766del:p.I255Tfs*139,T…	.	Li-Fraumeni_syndrome|not_provided	.
231	chr17_7578441_G_C	SC-CH	chr17	7578441	7578441	TP53	0.00958144	G	C	stopgain	TP53:NM_001126115:exon1:c.C93G:p.Y31X,TP53:NM_001126116:exon1:c.C93G:p.Y31X,TP53:NM_001126117:exon1:c.C93G:p.Y31X,TP53:NM_001276697:exon1:c.C12G:p.Y4X,TP53:NM_001276698:exon1:c.C12G:p.Y4X,TP53:NM_001276699:exon1:c.C12G:p.Y4X,TP53:NM_001126118:exon4:c.C372G:p.Y124X,TP53:NM_000546:exon5:c.C489G:p.Y163X,TP53:NM_001126112:exon5:c.C489G:p.Y163X,TP53:NM_001126113:exon5:c.C489G:p.Y163X,TP53:NM_001126114…	.	.	ID=COSV53211332;OCCURENCE=1(breast),1(large_intestine),1(biliary_tract),3(stomach),2(upper_aerodigestive_tract)
231	chr2_25470914_C_A	LC-CH	chr2	25470914	25470914	DNMT3A	0.216383	C	A	stopgain	DNMT3A:NM_001320893:exon2:c.G391T:p.E131X,DNMT3A:NM_153759:exon3:c.G280T:p.E94X,DNMT3A:NM_022552:exon7:c.G847T:p.E283X,DNMT3A:NM_175629:exon7:c.G847T:p.E283X	.	.	.
235	chr2_25469624_T_A	SC-CH	chr2	25469624	25469624	DNMT3A	0.0064433	T	A	stopgain	DNMT3A:NM_001320893:exon5:c.A688T:p.K230X,DNMT3A:NM_153759:exon6:c.A577T:p.K193X,DNMT3A:NM_022552:exon10:c.A1144T:p.K382X,DNMT3A:NM_175629:exon10:c.A1144T:p.K382X	.	.	.
236	chr4_106155971_T_C	SC-CH	chr4	106155971	106155971	TET2	0.00504202	T	C	nonsynonymous_SNV	TET2:NM_001127208:exon3:c.T872C:p.V291A,TET2:NM_017628:exon3:c.T872C:p.V291A	.	.	.
238	chr2_25457243_G_A	LC-CH	chr2	25457243	25457243	DNMT3A	0.162162	G	A	nonsynonymous_SNV	DNMT3A:NM_001320893:exon18:c.C2188T:p.R730C,DNMT3A:NM_153759:exon19:c.C2077T:p.R693C,DNMT3A:NM_022552:exon23:c.C2644T:p.R882C,DNMT3A:NM_175629:exon23:c.C2644T:p.R882C	rs377577594	Acute_myeloid_leukemia|Lung_adenocarcinoma|Myelodysplastic_syndrome|Tatton-Brown-rahman_syndrome	ID=COSV53036332;OCCURENCE=1(breast),376(haematopoietic_and_lymphoid_tissue),1(prostate),1(lung),1(upper_aerodigestive_tract),1(biliary_tract)
239	chr17_7577120_C_T	SC-CH	chr17	7577120	7577120	TP53	0.00544835	C	T	nonsynonymous_SNV	TP53:NM_001126115:exon4:c.G422A:p.R141H,TP53:NM_001126116:exon4:c.G422A:p.R141H,TP53:NM_001126117:exon4:c.G422A:p.R141H,TP53:NM_001276697:exon4:c.G341A:p.R114H,TP53:NM_001276698:exon4:c.G341A:p.R114H,TP53:NM_001276699:exon4:c.G341A:p.R114H,TP53:NM_001126118:exon7:c.G701A:p.R234H,TP53:NM_000546:exon8:c.G818A:p.R273H,TP53:NM_001126112:exon8:c.G818A:p.R273H,TP53:NM_001126113:exon8:c.G818A:p.R273H,TP…	rs28934576	Li-Fraumeni_syndrome_1|Hepatocellular_carcinoma|Neoplasm|Osteosarcoma|Medulloblastoma|Acute_myeloid_leukemia|Chronic_lymphocytic_leukemia|Pancreatic_adenocarcinoma|Transitional_cell_carcinoma_of_the_bladder|Adrenocortical_carcinoma|Multiple_myeloma|Brainstem_glioma|Carcinoma_of_esophagus|Anaplastic_thyroid_carcinoma|Lung_adenocarcinoma|Small_cell_lung_cancer|Squamous_cell_lung_carcinoma|Neoplasm_…	ID=COSV52660980;OCCURENCE=3(salivary_gland),120(breast),5(penis),9(liver),2(genital_tract),55(oesophagus),3(adrenal_gland),1(cervix),280(large_intestine),84(central_nervous_system),18(biliary_tract),1(fallopian_tube),1(pleura),4(vulva),73(ovary),8(bone),6(NS),52(haematopoietic_and_lymphoid_tissue),60(stomach),23(urinary_tract),7(soft_tissue),9(kidney),55(pancreas),15(skin),15(prostate),111(lung),…
239	chr2_25458695_C_T	LC-CH	chr2	25458695	25458695	DNMT3A	0.0208139	C	T	splicing	.	rs775933506	.	.
241	chr2_25469494_G_A	LC-CH	chr2	25469494	25469494	DNMT3A	0.560694	G	A	nonsynonymous_SNV	DNMT3A:NM_001320893:exon5:c.C818T:p.P273L,DNMT3A:NM_153759:exon6:c.C707T:p.P236L,DNMT3A:NM_022552:exon10:c.C1274T:p.P425L,DNMT3A:NM_175629:exon10:c.C1274T:p.P425L	.	.	.
244	chr2_25463229_A_C	SC-CH	chr2	25463229	25463229	DNMT3A	0.00932836	A	C	nonsynonymous_SNV	DNMT3A:NM_001320893:exon14:c.T1808G:p.F603C,DNMT3A:NM_153759:exon15:c.T1697G:p.F566C,DNMT3A:NM_022552:exon19:c.T2264G:p.F755C,DNMT3A:NM_175629:exon19:c.T2264G:p.F755C	.	.	.
244	chr4_106197019_CA_C	SC-CH	chr4	106197019	106197020	TET2	0.00705312	CA	C	frameshift_deletion	TET2:NM_001127208:exon11:c.5353delA:p.K1785Rfs*35	.	.	.
245	chr2_25467199_CA_C	LC-CH	chr2	25467199	25467200	DNMT3A	0.0643564	CA	C	frameshift_deletion	DNMT3A:NM_001320893:exon10:c.1219delT:p.C407Afs*92,DNMT3A:NM_153759:exon11:c.1108delT:p.C370Afs*92,DNMT3A:NM_022552:exon15:c.1675delT:p.C559Afs*92,DNMT3A:NM_175629:exon15:c.1675delT:p.C559Afs*92	.	.	.
246	chr17_7577117_A_G	LC-CH	chr17	7577117	7577117	TP53	0.0442558	A	G	nonsynonymous_SNV	TP53:NM_001126115:exon4:c.T425C:p.V142A,TP53:NM_001126116:exon4:c.T425C:p.V142A,TP53:NM_001126117:exon4:c.T425C:p.V142A,TP53:NM_001276697:exon4:c.T344C:p.V115A,TP53:NM_001276698:exon4:c.T344C:p.V115A,TP53:NM_001276699:exon4:c.T344C:p.V115A,TP53:NM_001126118:exon7:c.T704C:p.V235A,TP53:NM_000546:exon8:c.T821C:p.V274A,TP53:NM_001126112:exon8:c.T821C:p.V274A,TP53:NM_001126113:exon8:c.T821C:p.V274A,TP…	.	Hepatocellular_carcinoma|Pancreatic_adenocarcinoma|Lung_adenocarcinoma|Small_cell_lung_cancer|Neoplasm_of_brain|Neoplasm_of_the_breast|Neoplasm_of_the_large_intestine|Malignant_melanoma_of_skin|Adenocarcinoma_of_prostate|Adenocarcinoma_of_stomach|Ovarian_Serous_Cystadenocarcinoma	ID=COSV52709979;OCCURENCE=5(breast),5(liver),1(oesophagus),7(large_intestine),2(central_nervous_system),1(biliary_tract),1(ovary),2(stomach),1(soft_tissue),1(urinary_tract),2(pancreas),2(skin),5(prostate),1(lung),5(upper_aerodigestive_tract),1(small_intestine),1(endometrium)
246	chr17_7577120_C_T	SC-CH	chr17	7577120	7577120	TP53	0.00813008	C	T	nonsynonymous_SNV	TP53:NM_001126115:exon4:c.G422A:p.R141H,TP53:NM_001126116:exon4:c.G422A:p.R141H,TP53:NM_001126117:exon4:c.G422A:p.R141H,TP53:NM_001276697:exon4:c.G341A:p.R114H,TP53:NM_001276698:exon4:c.G341A:p.R114H,TP53:NM_001276699:exon4:c.G341A:p.R114H,TP53:NM_001126118:exon7:c.G701A:p.R234H,TP53:NM_000546:exon8:c.G818A:p.R273H,TP53:NM_001126112:exon8:c.G818A:p.R273H,TP53:NM_001126113:exon8:c.G818A:p.R273H,TP…	rs28934576	Li-Fraumeni_syndrome_1|Hepatocellular_carcinoma|Neoplasm|Osteosarcoma|Medulloblastoma|Acute_myeloid_leukemia|Chronic_lymphocytic_leukemia|Pancreatic_adenocarcinoma|Transitional_cell_carcinoma_of_the_bladder|Adrenocortical_carcinoma|Multiple_myeloma|Brainstem_glioma|Carcinoma_of_esophagus|Anaplastic_thyroid_carcinoma|Lung_adenocarcinoma|Small_cell_lung_cancer|Squamous_cell_lung_carcinoma|Neoplasm_…	ID=COSV52660980;OCCURENCE=3(salivary_gland),120(breast),5(penis),9(liver),2(genital_tract),55(oesophagus),3(adrenal_gland),1(cervix),280(large_intestine),84(central_nervous_system),18(biliary_tract),1(fallopian_tube),1(pleura),4(vulva),73(ovary),8(bone),6(NS),52(haematopoietic_and_lymphoid_tissue),60(stomach),23(urinary_tract),7(soft_tissue),9(kidney),55(pancreas),15(skin),15(prostate),111(lung),…
246	chr17_7577123_A_T	SC-CH	chr17	7577123	7577123	TP53	0.00704989	A	T	nonsynonymous_SNV	TP53:NM_001126115:exon4:c.T419A:p.V140E,TP53:NM_001126116:exon4:c.T419A:p.V140E,TP53:NM_001126117:exon4:c.T419A:p.V140E,TP53:NM_001276697:exon4:c.T338A:p.V113E,TP53:NM_001276698:exon4:c.T338A:p.V113E,TP53:NM_001276699:exon4:c.T338A:p.V113E,TP53:NM_001126118:exon7:c.T698A:p.V233E,TP53:NM_000546:exon8:c.T815A:p.V272E,TP53:NM_001126112:exon8:c.T815A:p.V272E,TP53:NM_001126113:exon8:c.T815A:p.V272E,TP…	.	Medulloblastoma|Renal_cell_carcinoma,_papillary,_1|Pancreatic_adenocarcinoma|Squamous_cell_carcinoma_of_the_skin|Transitional_cell_carcinoma_of_the_bladder|Multiple_myeloma|Lung_adenocarcinoma|Neoplasm_of_the_breast|Neoplasm_of_the_large_intestine|Squamous_cell_carcinoma_of_the_head_and_neck|Malignant_neoplasm_of_body_of_uterus|Adenocarcinoma_of_stomach|Ovarian_Serous_Cystadenocarcinoma	ID=COSV52773741;OCCURENCE=1(large_intestine),3(haematopoietic_and_lymphoid_tissue),1(skin),2(lung),4(upper_aerodigestive_tract)
246	chr17_7578190_T_C	LC-CH	chr17	7578190	7578190	TP53	0.252788	T	C	nonsynonymous_SNV	TP53:NM_001126115:exon2:c.A263G:p.Y88C,TP53:NM_001126116:exon2:c.A263G:p.Y88C,TP53:NM_001126117:exon2:c.A263G:p.Y88C,TP53:NM_001276697:exon2:c.A182G:p.Y61C,TP53:NM_001276698:exon2:c.A182G:p.Y61C,TP53:NM_001276699:exon2:c.A182G:p.Y61C,TP53:NM_001126118:exon5:c.A542G:p.Y181C,TP53:NM_000546:exon6:c.A659G:p.Y220C,TP53:NM_001126112:exon6:c.A659G:p.Y220C,TP53:NM_001126113:exon6:c.A659G:p.Y220C,TP53:NM_…	rs121912666	Hepatocellular_carcinoma|Acute_myeloid_leukemia|Renal_cell_carcinoma,_papillary,_1|Pancreatic_adenocarcinoma|Transitional_cell_carcinoma_of_the_bladder|Lung_adenocarcinoma|Small_cell_lung_cancer|Squamous_cell_lung_carcinoma|Neoplasm_of_brain|Neoplasm_of_the_breast|Neoplasm_of_the_large_intestine|Squamous_cell_carcinoma_of_the_head_and_neck|Papillary_renal_cell_carcinoma,_sporadic|Malignant_melano…	ID=COSV52661282;OCCURENCE=4(salivary_gland),61(breast),1(penis),1(peritoneum),15(liver),48(oesophagus),35(large_intestine),35(central_nervous_system),3(biliary_tract),1(vulva),1(pleura),63(ovary),2(bone),1(NS),47(haematopoietic_and_lymphoid_tissue),29(stomach),2(kidney),18(urinary_tract),14(soft_tissue),17(pancreas),1(pituitary),2(skin),14(prostate),47(lung),4(thyroid),40(upper_aerodigestive_trac…
246	chr17_7578394_T_C	SC-CH	chr17	7578394	7578394	TP53	0.0119956	T	C	nonsynonymous_SNV	TP53:NM_001126115:exon1:c.A140G:p.H47R,TP53:NM_001126116:exon1:c.A140G:p.H47R,TP53:NM_001126117:exon1:c.A140G:p.H47R,TP53:NM_001276697:exon1:c.A59G:p.H20R,TP53:NM_001276698:exon1:c.A59G:p.H20R,TP53:NM_001276699:exon1:c.A59G:p.H20R,TP53:NM_001126118:exon4:c.A419G:p.H140R,TP53:NM_000546:exon5:c.A536G:p.H179R,TP53:NM_001126112:exon5:c.A536G:p.H179R,TP53:NM_001126113:exon5:c.A536G:p.H179R,TP53:NM_001…	.	Hepatocellular_carcinoma|Acute_myeloid_leukemia|Pancreatic_adenocarcinoma|Squamous_cell_carcinoma_of_the_skin|Carcinoma_of_esophagus|Lung_adenocarcinoma|Small_cell_lung_cancer|Squamous_cell_lung_carcinoma|Neoplasm_of_brain|Neoplasm_of_the_breast|Neoplasm_of_the_large_intestine|Squamous_cell_carcinoma_of_the_head_and_neck|Malignant_melanoma_of_skin|Glioblastoma|Li-Fraumeni_syndrome|Malignant_neopl…	ID=COSV52661712;OCCURENCE=1(salivary_gland),36(breast),4(liver),1(genital_tract),26(oesophagus),1(cervix),18(large_intestine),32(central_nervous_system),5(biliary_tract),20(ovary),1(bone),1(NS),5(stomach),16(haematopoietic_and_lymphoid_tissue),1(soft_tissue),2(kidney),5(urinary_tract),9(pancreas),1(pituitary),1(skin),8(prostate),31(lung),1(thyroid),18(upper_aerodigestive_tract),5(endometrium)
246	chr17_7579373_C_T	LC-CH	chr17	7579373	7579373	TP53	0.0474391	C	T	nonsynonymous_SNV	TP53:NM_001126118:exon3:c.G197A:p.G66D,TP53:NM_000546:exon4:c.G314A:p.G105D,TP53:NM_001126112:exon4:c.G314A:p.G105D,TP53:NM_001126113:exon4:c.G314A:p.G105D,TP53:NM_001126114:exon4:c.G314A:p.G105D,TP53:NM_001276695:exon4:c.G197A:p.G66D,TP53:NM_001276696:exon4:c.G197A:p.G66D,TP53:NM_001276760:exon4:c.G197A:p.G66D,TP53:NM_001276761:exon4:c.G197A:p.G66D	rs587781504	Hereditary_cancer-predisposing_syndrome|Li-Fraumeni_syndrome|not_provided	ID=COSV52793434;OCCURENCE=1(stomach),1(haematopoietic_and_lymphoid_tissue),1(urinary_tract),3(lung)
246	chr2_25464535_A_T	SC-CH	chr2	25464535	25464535	DNMT3A	0.00880411	A	T	nonsynonymous_SNV	DNMT3A:NM_001320893:exon12:c.T1522A:p.Y508N,DNMT3A:NM_153759:exon13:c.T1411A:p.Y471N,DNMT3A:NM_022552:exon17:c.T1978A:p.Y660N,DNMT3A:NM_175629:exon17:c.T1978A:p.Y660N	.	.	.
246	chr4_106180904_T_A	SC-CH	chr4	106180904	106180904	TET2	0.00507614	T	A	nonsynonymous_SNV	TET2:NM_001127208:exon7:c.T3932A:p.L1311Q	.	.	.
248	chr4_106197303_A_G	SC-CH	chr4	106197303	106197303	TET2	0.0123457	A	G	nonsynonymous_SNV	TET2:NM_001127208:exon11:c.A5636G:p.E1879G	.	.	ID=COSV54415513;OCCURENCE=1(haematopoietic_and_lymphoid_tissue)
249	chr2_25462023_C_T	LC-CH	chr2	25462023	25462023	DNMT3A	0.0651659	C	T	stopgain	DNMT3A:NM_001320893:exon15:c.G1928A:p.W643X,DNMT3A:NM_153759:exon16:c.G1817A:p.W606X,DNMT3A:NM_022552:exon20:c.G2384A:p.W795X,DNMT3A:NM_175629:exon20:c.G2384A:p.W795X	rs756566100	.	.
250	chr17_7577114_C_T	SC-CH	chr17	7577114	7577114	TP53	0.0173987	C	T	nonsynonymous_SNV	TP53:NM_001126115:exon4:c.G428A:p.C143Y,TP53:NM_001126116:exon4:c.G428A:p.C143Y,TP53:NM_001126117:exon4:c.G428A:p.C143Y,TP53:NM_001276697:exon4:c.G347A:p.C116Y,TP53:NM_001276698:exon4:c.G347A:p.C116Y,TP53:NM_001276699:exon4:c.G347A:p.C116Y,TP53:NM_001126118:exon7:c.G707A:p.C236Y,TP53:NM_000546:exon8:c.G824A:p.C275Y,TP53:NM_001126112:exon8:c.G824A:p.C275Y,TP53:NM_001126113:exon8:c.G824A:p.C275Y,TP…	rs863224451	Hepatocellular_carcinoma|Chronic_lymphocytic_leukemia|Renal_cell_carcinoma,_papillary,_1|Pancreatic_adenocarcinoma|Transitional_cell_carcinoma_of_the_bladder|Adrenocortical_carcinoma|Multiple_myeloma|Carcinoma_of_esophagus|Lung_adenocarcinoma|Neoplasm_of_brain|Neoplasm_of_the_breast|Neoplasm_of_the_large_intestine|Squamous_cell_carcinoma_of_the_head_and_neck|Malignant_melanoma_of_skin|Glioblastom…	ID=COSV52661919;OCCURENCE=7(breast),4(liver),4(oesophagus),1(cervix),13(large_intestine),8(central_nervous_system),2(biliary_tract),9(ovary),1(bone),1(NS),9(haematopoietic_and_lymphoid_tissue),6(stomach),1(kidney),3(soft_tissue),3(urinary_tract),2(pancreas),3(skin),2(prostate),9(lung),6(upper_aerodigestive_tract)
250	chr2_25467428_C_T	LC-CH	chr2	25467428	25467428	DNMT3A	0.242661	C	T	nonsynonymous_SNV	DNMT3A:NM_001320893:exon9:c.G1192A:p.G398R,DNMT3A:NM_153759:exon10:c.G1081A:p.G361R,DNMT3A:NM_022552:exon14:c.G1648A:p.G550R,DNMT3A:NM_175629:exon14:c.G1648A:p.G550R	rs763336898	.	ID=COSV53051072;OCCURENCE=7(haematopoietic_and_lymphoid_tissue)
250	chr2_25470516_G_A	SC-CH	chr2	25470516	25470516	DNMT3A	0.015873	G	A	stopgain	DNMT3A:NM_001320893:exon3:c.C502T:p.R168X,DNMT3A:NM_153759:exon4:c.C391T:p.R131X,DNMT3A:NM_022552:exon8:c.C958T:p.R320X,DNMT3A:NM_175629:exon8:c.C958T:p.R320X	rs778270132	.	ID=COSV53041342;OCCURENCE=1(large_intestine),1(biliary_tract),8(haematopoietic_and_lymphoid_tissue),1(kidney),1(prostate)
250	chr4_106156798_T_TTGAA	SC-CH	chr4	106156798	106156798	TET2	0.0102225	T	TTGAA	frameshift_insertion	TET2:NM_001127208:exon3:c.1699_1700insTGAA:p.K568Nfs*16,TET2:NM_017628:exon3:c.1699_1700insTGAA:p.K568Nfs*16	.	.	.
251	chr4_106197317_A_G	SC-CH	chr4	106197317	106197317	TET2	0.00587084	A	G	nonsynonymous_SNV	TET2:NM_001127208:exon11:c.A5650G:p.T1884A	rs76428136	.	ID=COSV54404459;OCCURENCE=13(haematopoietic_and_lymphoid_tissue)
253	chr2_25464460_C_T	SC-CH	chr2	25464460	25464460	DNMT3A	0.00744806	C	T	nonsynonymous_SNV	DNMT3A:NM_001320893:exon12:c.G1597A:p.G533R,DNMT3A:NM_153759:exon13:c.G1486A:p.G496R,DNMT3A:NM_022552:exon17:c.G2053A:p.G685R,DNMT3A:NM_175629:exon17:c.G2053A:p.G685R	rs779176507	.	ID=COSV53038183;OCCURENCE=1(large_intestine),5(haematopoietic_and_lymphoid_tissue),1(endometrium)
255	chr4_106155972_GGTGA_G	LC-CH	chr4	106155972	106155976	TET2	0.779683	GGTGA	G	frameshift_deletion	TET2:NM_001127208:exon3:c.874_877del:p.S293Rfs*14,TET2:NM_017628:exon3:c.874_877del:p.S293Rfs*14	.	.	.
257	chr2_25467065_G_A	LC-CH	chr2	25467065	25467065	DNMT3A	0.0211268	G	A	nonsynonymous_SNV	DNMT3A:NM_001320893:exon10:c.C1354T:p.R452W,DNMT3A:NM_153759:exon11:c.C1243T:p.R415W,DNMT3A:NM_022552:exon15:c.C1810T:p.R604W,DNMT3A:NM_175629:exon15:c.C1810T:p.R604W	.	.	ID=COSV53082372;OCCURENCE=1(haematopoietic_and_lymphoid_tissue)
259	chr21_36164722_AG_A	LC-CH	chr21	36164722	36164723	RUNX1	0.56747	AG	A	frameshift_deletion	RUNX1:NM_001001890:exon6:c.1071delC:p.Y358Tfs*208,RUNX1:NM_001754:exon9:c.1152delC:p.Y385Tfs*208	.	.	.
261	chr4_106157278_G_T	LC-CH	chr4	106157278	106157278	TET2	0.507548	G	T	nonsynonymous_SNV	TET2:NM_001127208:exon3:c.G2179T:p.A727S,TET2:NM_017628:exon3:c.G2179T:p.A727S	rs760672360	.	.
262	chr2_25463176_G_GA	LC-CH	chr2	25463176	25463176	DNMT3A	0.0363636	G	GA	frameshift_insertion	DNMT3A:NM_001320893:exon14:c.1860dupT:p.L621Sfs*9,DNMT3A:NM_153759:exon15:c.1749dupT:p.L584Sfs*9,DNMT3A:NM_022552:exon19:c.2316dupT:p.L773Sfs*9,DNMT3A:NM_175629:exon19:c.2316dupT:p.L773Sfs*9	.	.	.
264	chr2_25467133_CA_C	SC-CH	chr2	25467133	25467134	DNMT3A	0.00673653	CA	C	frameshift_deletion	DNMT3A:NM_001320893:exon10:c.1285delT:p.W429Gfs*70,DNMT3A:NM_153759:exon11:c.1174delT:p.W392Gfs*70,DNMT3A:NM_022552:exon15:c.1741delT:p.W581Gfs*70,DNMT3A:NM_175629:exon15:c.1741delT:p.W581Gfs*70	.	.	.
265	chr2_25458669_G_A	SC-CH	chr2	25458669	25458669	DNMT3A	0.00900424	G	A	nonsynonymous_SNV	DNMT3A:NM_001320893:exon17:c.C2048T:p.T683M,DNMT3A:NM_153759:exon18:c.C1937T:p.T646M,DNMT3A:NM_022552:exon22:c.C2504T:p.T835M,DNMT3A:NM_175629:exon22:c.C2504T:p.T835M	.	.	ID=COSV53041391;OCCURENCE=3(haematopoietic_and_lymphoid_tissue),1(stomach),1(kidney)
266	chr17_58740521_G_T	SC-CH	chr17	58740521	58740521	PPM1D	0.00767868	G	T	stopgain	PPM1D:NM_003620:exon6:c.G1426T:p.E476X	.	.	.
266	chr20_31022903_G_A	SC-CH	chr20	31022903	31022903	ASXL1	0.00537153	G	A	stopgain	ASXL1:NM_015338:exon12:c.G2388A:p.W796X	.	.	ID=COSV60108711;OCCURENCE=1(haematopoietic_and_lymphoid_tissue)
266	chr9_5073770_G_T	LC-CH	chr9	5073770	5073770	JAK2	0.0285912	G	T	nonsynonymous_SNV	JAK2:NM_001322204:exon11:c.G1402T:p.V468F,JAK2:NM_001322195:exon13:c.G1849T:p.V617F,JAK2:NM_001322196:exon13:c.G1849T:p.V617F,JAK2:NM_001322194:exon14:c.G1849T:p.V617F,JAK2:NM_001322198:exon14:c.G634T:p.V212F,JAK2:NM_001322199:exon14:c.G634T:p.V212F,JAK2:NM_004972:exon14:c.G1849T:p.V617F	rs77375493	Budd-Chiari_syndrome,_susceptibility_to,_somatic|Budd-Chiari_syndrome|Acute_myeloid_leukemia|Chronic_myelogenous_leukemia|Myeloproliferative_disorder|Myelofibrosis|Polycythemia_vera|Subacute_lymphoid_leukemia|Familial_erythrocytosis,_1|Thrombocythemia_3	ID=COSV67569051;OCCURENCE=1(liver),1(central_nervous_system),1(NS),41923(haematopoietic_and_lymphoid_tissue),3(lung),1(thyroid)
267	chr4_106157845_C_T	SC-CH	chr4	106157845	106157845	TET2	0.00825966	C	T	stopgain	TET2:NM_001127208:exon3:c.C2746T:p.Q916X,TET2:NM_017628:exon3:c.C2746T:p.Q916X	rs780710758	.	ID=COSV54396018;OCCURENCE=29(haematopoietic_and_lymphoid_tissue)
268	chr2_25463286_C_T	SC-CH	chr2	25463286	25463286	DNMT3A	0.00778715	C	T	nonsynonymous_SNV	DNMT3A:NM_001320893:exon14:c.G1751A:p.R584H,DNMT3A:NM_153759:exon15:c.G1640A:p.R547H,DNMT3A:NM_022552:exon19:c.G2207A:p.R736H,DNMT3A:NM_175629:exon19:c.G2207A:p.R736H	rs139293773	.	ID=COSV53036512;OCCURENCE=1(large_intestine),18(haematopoietic_and_lymphoid_tissue),1(thyroid),1(endometrium)
268	chr2_25467134_A_G	LC-CH	chr2	25467134	25467134	DNMT3A	0.0237131	A	G	nonsynonymous_SNV	DNMT3A:NM_001320893:exon10:c.T1285C:p.W429R,DNMT3A:NM_153759:exon11:c.T1174C:p.W392R,DNMT3A:NM_022552:exon15:c.T1741C:p.W581R,DNMT3A:NM_175629:exon15:c.T1741C:p.W581R	.	.	ID=COSV53043863;OCCURENCE=3(haematopoietic_and_lymphoid_tissue)
269	chr4_106156574_C_CGTCT	SC-CH	chr4	106156574	106156574	TET2	0.0105263	C	CGTCT	frameshift_insertion	TET2:NM_001127208:exon3:c.1475_1476insGTCT:p.A493Sfs*12,TET2:NM_017628:exon3:c.1475_1476insGTCT:p.A493Sfs*12	.	.	.
271	chr4_106155612_C_A	SC-CH	chr4	106155612	106155612	TET2	0.0113023	C	A	stopgain	TET2:NM_001127208:exon3:c.C513A:p.C171X,TET2:NM_017628:exon3:c.C513A:p.C171X	.	.	ID=COSV54428145;OCCURENCE=1(haematopoietic_and_lymphoid_tissue)
272	chr17_58740366_AG_A	SC-CH	chr17	58740366	58740367	PPM1D	0.0162602	AG	A	frameshift_deletion	PPM1D:NM_003620:exon6:c.1272delG:p.D425Ifs*6	.	.	.
272	chr17_58740749_C_T	SC-CH	chr17	58740749	58740749	PPM1D	0.00775194	C	T	stopgain	PPM1D:NM_003620:exon6:c.C1654T:p.R552X	rs779070661	.	ID=COSV59954404;OCCURENCE=1(central_nervous_system),6(haematopoietic_and_lymphoid_tissue),1(urinary_tract),1(lung),2(endometrium)
272	chr2_25463182_G_A	LC-CH	chr2	25463182	25463182	DNMT3A	0.0839623	G	A	stopgain	DNMT3A:NM_001320893:exon14:c.C1855T:p.R619X,DNMT3A:NM_153759:exon15:c.C1744T:p.R582X,DNMT3A:NM_022552:exon19:c.C2311T:p.R771X,DNMT3A:NM_175629:exon19:c.C2311T:p.R771X	rs779626155	not_provided	ID=COSV53041751;OCCURENCE=1(cervix),1(biliary_tract),13(haematopoietic_and_lymphoid_tissue)
273	chr12_25380282_G_T	LC-CH	chr12	25380282	25380282	KRAS	0.0287303	G	T	nonsynonymous_SNV	KRAS:NM_004985:exon3:c.C176A:p.A59E,KRAS:NM_033360:exon3:c.C176A:p.A59E	.	.	ID=COSV55568979;OCCURENCE=4(large_intestine),2(haematopoietic_and_lymphoid_tissue),2(pancreas),1(endometrium)
273	chr4_106197257_G_A	SC-CH	chr4	106197257	106197257	TET2	0.00621891	G	A	nonsynonymous_SNV	TET2:NM_001127208:exon11:c.G5590A:p.V1864M	rs746348206	.	.
274	chr2_25457242_C_T	LC-CH	chr2	25457242	25457242	DNMT3A	0.0223214	C	T	nonsynonymous_SNV	DNMT3A:NM_001320893:exon18:c.G2189A:p.R730H,DNMT3A:NM_153759:exon19:c.G2078A:p.R693H,DNMT3A:NM_022552:exon23:c.G2645A:p.R882H,DNMT3A:NM_175629:exon23:c.G2645A:p.R882H	rs147001633	Acute_myeloid_leukemia|Lung_adenocarcinoma|Myelodysplastic_syndrome|Inborn_genetic_diseases|Tatton-Brown-rahman_syndrome|not_provided	ID=COSV53036153;OCCURENCE=1(salivary_gland),2(breast),1(large_intestine),1(pleura),886(haematopoietic_and_lymphoid_tissue),1(kidney),1(upper_aerodigestive_tract)
274	chr2_25462000_T_A	SC-CH	chr2	25462000	25462000	DNMT3A	0.016919	T	A	nonsynonymous_SNV	DNMT3A:NM_001320893:exon15:c.A1951T:p.R651W,DNMT3A:NM_153759:exon16:c.A1840T:p.R614W,DNMT3A:NM_022552:exon20:c.A2407T:p.R803W,DNMT3A:NM_175629:exon20:c.A2407T:p.R803W	.	.	.
275	chr17_58740543_C_CT	LC-CH	chr17	58740543	58740543	PPM1D	0.0443925	C	CT	frameshift_insertion	PPM1D:NM_003620:exon6:c.1449dupT:p.L484Ffs*5	rs773913732	.	.
275	chr17_7579329_T_C	LC-CH	chr17	7579329	7579329	TP53	0.0245971	T	C	nonsynonymous_SNV	TP53:NM_001126118:exon3:c.A241G:p.K81E,TP53:NM_000546:exon4:c.A358G:p.K120E,TP53:NM_001126112:exon4:c.A358G:p.K120E,TP53:NM_001126113:exon4:c.A358G:p.K120E,TP53:NM_001126114:exon4:c.A358G:p.K120E,TP53:NM_001276695:exon4:c.A241G:p.K81E,TP53:NM_001276696:exon4:c.A241G:p.K81E,TP53:NM_001276760:exon4:c.A241G:p.K81E,TP53:NM_001276761:exon4:c.A241G:p.K81E	rs121912658	Hereditary_cancer-predisposing_syndrome|Li-Fraumeni_syndrome|not_provided	ID=COSV52692352;OCCURENCE=3(breast),3(oesophagus),1(adrenal_gland),3(central_nervous_system),1(ovary),4(haematopoietic_and_lymphoid_tissue),2(skin),1(lung),1(endometrium)
275	chr2_25458594_C_T	LC-CH	chr2	25458594	25458594	DNMT3A	0.326273	C	T	stopgain	DNMT3A:NM_001320893:exon17:c.G2123A:p.W708X,DNMT3A:NM_153759:exon18:c.G2012A:p.W671X,DNMT3A:NM_022552:exon22:c.G2579A:p.W860X,DNMT3A:NM_175629:exon22:c.G2579A:p.W860X	.	.	.
275	chr4_106156729_C_T	LC-CH	chr4	106156729	106156729	TET2	0.303093	C	T	stopgain	TET2:NM_001127208:exon3:c.C1630T:p.R544X,TET2:NM_017628:exon3:c.C1630T:p.R544X	.	.	ID=COSV54395690;OCCURENCE=1(large_intestine),22(haematopoietic_and_lymphoid_tissue),1(skin),2(endometrium)
275	chr4_106182979_C_CT	LC-CH	chr4	106182979	106182979	TET2	0.289364	C	CT	frameshift_insertion	TET2:NM_001127208:exon8:c.4019dupT:p.A1341Cfs*3	.	.	.
276	chr21_44514777_T_G	LC-CH	chr21	44514777	44514777	U2AF1	0.0289452	T	G	nonsynonymous_SNV	U2AF1:NM_001025203:exon6:c.A470C:p.Q157P,U2AF1L5:NM_001320646:exon6:c.A470C:p.Q157P,U2AF1L5:NM_001320648:exon6:c.A470C:p.Q157P,U2AF1L5:NM_001320650:exon6:c.A356C:p.Q119P,U2AF1:NM_006758:exon6:c.A470C:p.Q157P,U2AF1:NM_001025204:exon7:c.A251C:p.Q84P,U2AF1L5:NM_001320651:exon7:c.A251C:p.Q84P	rs371246226	Acute_myeloid_leukemia|Myelodysplastic_syndrome	ID=COSV52341120;OCCURENCE=68(haematopoietic_and_lymphoid_tissue)
276	chr2_25463583_G_A	LC-CH	chr2	25463583	25463583	DNMT3A	0.0540123	G	A	nonsynonymous_SNV	DNMT3A:NM_001320893:exon13:c.C1643T:p.P548L,DNMT3A:NM_153759:exon14:c.C1532T:p.P511L,DNMT3A:NM_022552:exon18:c.C2099T:p.P700L,DNMT3A:NM_175629:exon18:c.C2099T:p.P700L	rs772368909	.	.
276	chr4_106190843_G_A	SC-CH	chr4	106190843	106190843	TET2	0.00559862	G	A	nonsynonymous_SNV	TET2:NM_001127208:exon9:c.G4121A:p.C1374Y	.	.	ID=COSV54399822;OCCURENCE=2(haematopoietic_and_lymphoid_tissue)
276	chr4_106193831_TG_T	SC-CH	chr4	106193831	106193832	TET2	0.00789835	TG	T	frameshift_deletion	TET2:NM_001127208:exon10:c.4294delG:p.V1432Wfs*16	.	.	.
276	chr4_106196627_C_T	LC-CH	chr4	106196627	106196627	TET2	0.0287129	C	T	stopgain	TET2:NM_001127208:exon11:c.C4960T:p.Q1654X	.	.	ID=COSV54406818;OCCURENCE=1(skin)
276	chr4_106197249_G_T	SC-CH	chr4	106197249	106197249	TET2	0.00686213	G	T	nonsynonymous_SNV	TET2:NM_001127208:exon11:c.G5582T:p.G1861V	.	.	ID=COSV104371883;OCCURENCE=1(haematopoietic_and_lymphoid_tissue)
276	chr9_5073770_G_T	LC-CH	chr9	5073770	5073770	JAK2	0.0275034	G	T	nonsynonymous_SNV	JAK2:NM_001322204:exon11:c.G1402T:p.V468F,JAK2:NM_001322195:exon13:c.G1849T:p.V617F,JAK2:NM_001322196:exon13:c.G1849T:p.V617F,JAK2:NM_001322194:exon14:c.G1849T:p.V617F,JAK2:NM_001322198:exon14:c.G634T:p.V212F,JAK2:NM_001322199:exon14:c.G634T:p.V212F,JAK2:NM_004972:exon14:c.G1849T:p.V617F	rs77375493	Budd-Chiari_syndrome,_susceptibility_to,_somatic|Budd-Chiari_syndrome|Acute_myeloid_leukemia|Chronic_myelogenous_leukemia|Myeloproliferative_disorder|Myelofibrosis|Polycythemia_vera|Subacute_lymphoid_leukemia|Familial_erythrocytosis,_1|Thrombocythemia_3	ID=COSV67569051;OCCURENCE=1(liver),1(central_nervous_system),1(NS),41923(haematopoietic_and_lymphoid_tissue),3(lung),1(thyroid)
277	chr1_115258748_C_T	SC-CH	chr1	115258748	115258748	NRAS	0.00670795	C	T	nonsynonymous_SNV	NRAS:NM_002524:exon2:c.G34A:p.G12S	rs121913250	Acute_myeloid_leukemia|Multiple_myeloma|Cutaneous_melanoma|Non-small_cell_lung_cancer|Neoplasm_of_the_large_intestine|Malignant_melanoma_of_skin|Myelodysplastic_syndrome|Malignant_neoplasm_of_body_of_uterus|Adenocarcinoma_of_stomach|Rasopathy|not_provided	ID=COSV54736621;OCCURENCE=1(genital_tract),1(meninges),13(large_intestine),2(central_nervous_system),1(ovary),5(NS),1(stomach),197(haematopoietic_and_lymphoid_tissue),2(soft_tissue),16(skin),6(prostate),6(lung),5(thyroid),22(upper_aerodigestive_tract)
277	chr2_25470990_AGTGG_A	SC-CH	chr2	25470990	25470994	DNMT3A	0.0134078	AGTGG	A	frameshift_deletion	DNMT3A:NM_001320893:exon2:c.311_314del:p.P104Lfs*59,DNMT3A:NM_153759:exon3:c.200_203del:p.P67Lfs*59,DNMT3A:NM_022552:exon7:c.767_770del:p.P256Lfs*59,DNMT3A:NM_175629:exon7:c.767_770del:p.P256Lfs*59	.	.	.
279	chr17_7577548_C_T	SC-CH	chr17	7577548	7577548	TP53	0.0120192	C	T	nonsynonymous_SNV	TP53:NM_001126115:exon3:c.G337A:p.G113S,TP53:NM_001126116:exon3:c.G337A:p.G113S,TP53:NM_001126117:exon3:c.G337A:p.G113S,TP53:NM_001276697:exon3:c.G256A:p.G86S,TP53:NM_001276698:exon3:c.G256A:p.G86S,TP53:NM_001276699:exon3:c.G256A:p.G86S,TP53:NM_001126118:exon6:c.G616A:p.G206S,TP53:NM_000546:exon7:c.G733A:p.G245S,TP53:NM_001126112:exon7:c.G733A:p.G245S,TP53:NM_001126113:exon7:c.G733A:p.G245S,TP53:…	rs28934575	Li-Fraumeni_syndrome_1|Hepatocellular_carcinoma|Neoplasm|Pancreatic_adenocarcinoma|Transitional_cell_carcinoma_of_the_bladder|Brainstem_glioma|Carcinoma_of_esophagus|Lung_adenocarcinoma|Squamous_cell_lung_carcinoma|Neoplasm_of_brain|Neoplasm_of_the_breast|Neoplasm_of_the_large_intestine|Squamous_cell_carcinoma_of_the_head_and_neck|Glioblastoma|Adenocarcinoma|Adenocarcinoma_of_prostate|Hereditary_…	ID=COSV52661877;OCCURENCE=4(salivary_gland),42(breast),1(penis),4(liver),34(oesophagus),1(adrenal_gland),2(cervix),204(large_intestine),42(central_nervous_system),3(biliary_tract),27(ovary),6(vulva),1(bone),3(NS),55(stomach),32(haematopoietic_and_lymphoid_tissue),2(kidney),4(soft_tissue),14(urinary_tract),18(pancreas),11(skin),15(prostate),16(lung),6(thyroid),28(upper_aerodigestive_tract),7(small…
279	chr2_25463541_G_C	SC-CH	chr2	25463541	25463541	DNMT3A	0.00662252	G	C	nonsynonymous_SNV	DNMT3A:NM_001320893:exon13:c.C1685G:p.S562C,DNMT3A:NM_153759:exon14:c.C1574G:p.S525C,DNMT3A:NM_022552:exon18:c.C2141G:p.S714C,DNMT3A:NM_175629:exon18:c.C2141G:p.S714C	rs367909007	not_provided	ID=COSV53039274;OCCURENCE=1(breast),1(liver),25(haematopoietic_and_lymphoid_tissue)
280	chr15_90631934_C_T	LC-CH	chr15	90631934	90631934	IDH2	0.275229	C	T	nonsynonymous_SNV	IDH2:NM_001290114:exon2:c.G29A:p.R10Q,IDH2:NM_001289910:exon4:c.G263A:p.R88Q,IDH2:NM_002168:exon4:c.G419A:p.R140Q	rs121913502	Acute_myeloid_leukemia|Multiple_myeloma|Neoplasm_of_the_large_intestine|Squamous_cell_carcinoma_of_the_head_and_neck|Myelodysplastic_syndrome|D-2-hydroxyglutaric_aciduria_2|not_provided	ID=COSV57468751;OCCURENCE=1(stomach),796(haematopoietic_and_lymphoid_tissue),1(upper_aerodigestive_tract)
282	chr2_25466799_C_T	SC-CH	chr2	25466799	25466799	DNMT3A	0.00649351	C	T	nonsynonymous_SNV	DNMT3A:NM_001320893:exon11:c.G1448A:p.R483Q,DNMT3A:NM_153759:exon12:c.G1337A:p.R446Q,DNMT3A:NM_022552:exon16:c.G1904A:p.R635Q,DNMT3A:NM_175629:exon16:c.G1904A:p.R635Q	rs751562376	.	ID=COSV53040573;OCCURENCE=3(haematopoietic_and_lymphoid_tissue),1(pancreas)
283	chr4_106157717_TC_T	SC-CH	chr4	106157717	106157718	TET2	0.0100503	TC	T	frameshift_deletion	TET2:NM_001127208:exon3:c.2619delC:p.P874Qfs*47,TET2:NM_017628:exon3:c.2619delC:p.P874Qfs*47	.	.	.
283	chr4_106157977_C_T	LC-CH	chr4	106157977	106157977	TET2	0.041876	C	T	stopgain	TET2:NM_001127208:exon3:c.C2878T:p.Q960X,TET2:NM_017628:exon3:c.C2878T:p.Q960X	rs770954028	.	ID=COSV54414081;OCCURENCE=1(haematopoietic_and_lymphoid_tissue)
284	chr2_25457242_C_T	LC-CH	chr2	25457242	25457242	DNMT3A	0.462988	C	T	nonsynonymous_SNV	DNMT3A:NM_001320893:exon18:c.G2189A:p.R730H,DNMT3A:NM_153759:exon19:c.G2078A:p.R693H,DNMT3A:NM_022552:exon23:c.G2645A:p.R882H,DNMT3A:NM_175629:exon23:c.G2645A:p.R882H	rs147001633	Acute_myeloid_leukemia|Lung_adenocarcinoma|Myelodysplastic_syndrome|Inborn_genetic_diseases|Tatton-Brown-rahman_syndrome|not_provided	ID=COSV53036153;OCCURENCE=1(salivary_gland),2(breast),1(large_intestine),1(pleura),886(haematopoietic_and_lymphoid_tissue),1(kidney),1(upper_aerodigestive_tract)
288	chr2_25470577_T_A	LC-CH	chr2	25470577	25470577	DNMT3A	0.240741	T	A	nonsynonymous_SNV	DNMT3A:NM_001320893:exon3:c.A441T:p.K147N,DNMT3A:NM_153759:exon4:c.A330T:p.K110N,DNMT3A:NM_022552:exon8:c.A897T:p.K299N,DNMT3A:NM_175629:exon8:c.A897T:p.K299N	.	.	ID=COSV53082238;OCCURENCE=1(haematopoietic_and_lymphoid_tissue)
288	chr4_106164914_G_A	LC-CH	chr4	106164914	106164914	TET2	0.258964	G	A	nonsynonymous_SNV	TET2:NM_001127208:exon6:c.G3782A:p.R1261H	rs771761785	.	ID=COSV54396706;OCCURENCE=1(large_intestine),11(haematopoietic_and_lymphoid_tissue)
289	chr2_25467157_TGGGCAGCCCCCG_T	LC-CH	chr2	25467157	25467169	DNMT3A	0.0789474	TGGGCAGCCCCCG	T	nonframeshift_deletion	DNMT3A:NM_001320893:exon10:c.1250_1261del:p.P417Qfs*341,DNMT3A:NM_153759:exon11:c.1139_1150del:p.P380Qfs*341,DNMT3A:NM_022552:exon15:c.1706_1717del:p.P569Qfs*341,DNMT3A:NM_175629:exon15:c.1706_1717del:p.P569Qfs*341	.	.	.
291	chr17_7578508_C_T	LC-CH	chr17	7578508	7578508	TP53	0.0240096	C	T	nonsynonymous_SNV	TP53:NM_001126115:exon1:c.G26A:p.C9Y,TP53:NM_001126116:exon1:c.G26A:p.C9Y,TP53:NM_001126117:exon1:c.G26A:p.C9Y,TP53:NM_001126118:exon4:c.G305A:p.C102Y,TP53:NM_000546:exon5:c.G422A:p.C141Y,TP53:NM_001126112:exon5:c.G422A:p.C141Y,TP53:NM_001126113:exon5:c.G422A:p.C141Y,TP53:NM_001126114:exon5:c.G422A:p.C141Y,TP53:NM_001276695:exon5:c.G305A:p.C102Y,TP53:NM_001276696:exon5:c.G305A:p.C102Y,TP53:NM_001…	rs587781288	Acute_myeloid_leukemia|Renal_cell_carcinoma,_papillary,_1|Pancreatic_adenocarcinoma|Multiple_myeloma|Lung_adenocarcinoma|Squamous_cell_lung_carcinoma|Neoplasm_of_brain|Neoplasm_of_the_breast|Neoplasm_of_the_large_intestine|Squamous_cell_carcinoma_of_the_head_and_neck|Adenocarcinoma_of_prostate|Hereditary_cancer-predisposing_syndrome|Li-Fraumeni_syndrome|Malignant_neoplasm_of_body_of_uterus	ID=COSV52664953;OCCURENCE=19(breast),5(liver),10(oesophagus),22(large_intestine),5(central_nervous_system),2(biliary_tract),5(ovary),1(bone),9(haematopoietic_and_lymphoid_tissue),8(stomach),2(soft_tissue),5(urinary_tract),4(pancreas),3(prostate),6(lung),1(thyroid),10(upper_aerodigestive_tract),1(testis),6(endometrium)
291	chr2_25463289_T_C	SC-CH	chr2	25463289	25463289	DNMT3A	0.0132013	T	C	nonsynonymous_SNV	DNMT3A:NM_001320893:exon14:c.A1748G:p.Y583C,DNMT3A:NM_153759:exon15:c.A1637G:p.Y546C,DNMT3A:NM_022552:exon19:c.A2204G:p.Y735C,DNMT3A:NM_175629:exon19:c.A2204G:p.Y735C	rs147828672	.	ID=COSV53036596;OCCURENCE=2(breast),11(haematopoietic_and_lymphoid_tissue),1(lung)
292	chr17_58740623_C_T	SC-CH	chr17	58740623	58740623	PPM1D	0.00563966	C	T	stopgain	PPM1D:NM_003620:exon6:c.C1528T:p.Q510X	rs372024236	.	ID=COSV59955924;OCCURENCE=1(skin),1(upper_aerodigestive_tract)
292	chr4_106190866_C_T	SC-CH	chr4	106190866	106190866	TET2	0.00664137	C	T	nonsynonymous_SNV	TET2:NM_001127208:exon9:c.C4144T:p.H1382Y	.	.	ID=COSV54415956;OCCURENCE=3(haematopoietic_and_lymphoid_tissue)
293	chr2_25457290_C_T	SC-CH	chr2	25457290	25457290	DNMT3A	0.00704225	C	T	splicing	.	.	.	ID=COSV53060314;OCCURENCE=1(haematopoietic_and_lymphoid_tissue),1(skin),1(thyroid),1(thymus)
294	chr4_106157560_C_T	SC-CH	chr4	106157560	106157560	TET2	0.0152284	C	T	stopgain	TET2:NM_001127208:exon3:c.C2461T:p.Q821X,TET2:NM_017628:exon3:c.C2461T:p.Q821X	.	.	ID=COSV54426284;OCCURENCE=1(oesophagus),1(haematopoietic_and_lymphoid_tissue)
401	chr2_25462024_A_C	SC-CH	chr2	25462024	25462024	DNMT3A	0.00689655	A	C	nonsynonymous_SNV	DNMT3A:NM_001320893:exon15:c.T1927G:p.W643G,DNMT3A:NM_153759:exon16:c.T1816G:p.W606G,DNMT3A:NM_022552:exon20:c.T2383G:p.W795G,DNMT3A:NM_175629:exon20:c.T2383G:p.W795G	.	.	.
402	chr2_198267359_C_G	LC-CH	chr2	198267359	198267359	SF3B1	0.07431	C	G	nonsynonymous_SNV	SF3B1:NM_012433:exon14:c.G1998C:p.K666N	rs377023736	Acute_myeloid_leukemia	ID=COSV59205777;OCCURENCE=1(breast),2(liver),37(haematopoietic_and_lymphoid_tissue),1(lung),1(thyroid)
402	chr4_106158441_TC_T	LC-CH	chr4	106158441	106158442	TET2	0.462525	TC	T	frameshift_deletion	TET2:NM_001127208:exon3:c.3343delC:p.P1115Lfs*2,TET2:NM_017628:exon3:c.3343delC:p.P1115Lfs*2	rs867474555	.	.
402	chr4_106162541_G_A	LC-CH	chr4	106162541	106162541	TET2	0.0341767	G	A	nonsynonymous_SNV	TET2:NM_001127208:exon4:c.G3455A:p.G1152E	.	.	.
402	chr4_106190826_C_A	SC-CH	chr4	106190826	106190826	TET2	0.00620155	C	A	nonsynonymous_SNV	TET2:NM_001127208:exon9:c.C4104A:p.F1368L	.	.	.
402	chr4_106196537_C_T	SC-CH	chr4	106196537	106196537	TET2	0.00931315	C	T	stopgain	TET2:NM_001127208:exon11:c.C4870T:p.Q1624X	.	.	ID=COSV54402066;OCCURENCE=5(haematopoietic_and_lymphoid_tissue),1(skin)
403	chr4_106156312_C_T	SC-CH	chr4	106156312	106156312	TET2	0.00539084	C	T	nonsynonymous_SNV	TET2:NM_001127208:exon3:c.C1213T:p.L405F,TET2:NM_017628:exon3:c.C1213T:p.L405F	.	.	.
404	chr4_106158273_G_A	SC-CH	chr4	106158273	106158273	TET2	0.00511771	G	A	nonsynonymous_SNV	TET2:NM_001127208:exon3:c.G3174A:p.M1058I,TET2:NM_017628:exon3:c.G3174A:p.M1058I	.	.	.
407	chr2_25466796_A_T	SC-CH	chr2	25466796	25466796	DNMT3A	0.00716561	A	T	nonsynonymous_SNV	DNMT3A:NM_001320893:exon11:c.T1451A:p.V484E,DNMT3A:NM_153759:exon12:c.T1340A:p.V447E,DNMT3A:NM_022552:exon16:c.T1907A:p.V636E,DNMT3A:NM_175629:exon16:c.T1907A:p.V636E	.	.	.
411	chr4_106158052_C_T	LC-CH	chr4	106158052	106158052	TET2	0.520711	C	T	nonsynonymous_SNV	TET2:NM_001127208:exon3:c.C2953T:p.P985S,TET2:NM_017628:exon3:c.C2953T:p.P985S	.	.	.
412	chr2_25469048_AATCT_A	SC-CH	chr2	25469048	25469052	DNMT3A	0.0127065	AATCT	A	frameshift_deletion	DNMT3A:NM_001320893:exon6:c.950_953del:p.E317Vfs*181,DNMT3A:NM_153759:exon7:c.839_842del:p.E280Vfs*181,DNMT3A:NM_022552:exon11:c.1406_1409del:p.E469Vfs*181,DNMT3A:NM_175629:exon11:c.1406_1409del:p.E469Vfs*181	.	.	.
414	chr4_106196829_T_G	LC-CH	chr4	106196829	106196829	TET2	0.0274086	T	G	nonsynonymous_SNV	TET2:NM_001127208:exon11:c.T5162G:p.L1721W	rs34402524	not_specified	ID=COSV54397523;OCCURENCE=2(haematopoietic_and_lymphoid_tissue),4(soft_tissue)
415	chr2_25470498_G_T	LC-CH	chr2	25470498	25470498	DNMT3A	0.0685608	G	T	nonsynonymous_SNV	DNMT3A:NM_001320893:exon3:c.C520A:p.R174S,DNMT3A:NM_153759:exon4:c.C409A:p.R137S,DNMT3A:NM_022552:exon8:c.C976A:p.R326S,DNMT3A:NM_175629:exon8:c.C976A:p.R326S	rs747448117	.	.
415	chr4_106196829_T_G	LC-CH	chr4	106196829	106196829	TET2	0.158605	T	G	nonsynonymous_SNV	TET2:NM_001127208:exon11:c.T5162G:p.L1721W	rs34402524	not_specified	ID=COSV54397523;OCCURENCE=2(haematopoietic_and_lymphoid_tissue),4(soft_tissue)
416	chr2_25458669_G_A	SC-CH	chr2	25458669	25458669	DNMT3A	0.00506428	G	A	nonsynonymous_SNV	DNMT3A:NM_001320893:exon17:c.C2048T:p.T683M,DNMT3A:NM_153759:exon18:c.C1937T:p.T646M,DNMT3A:NM_022552:exon22:c.C2504T:p.T835M,DNMT3A:NM_175629:exon22:c.C2504T:p.T835M	.	.	ID=COSV53041391;OCCURENCE=3(haematopoietic_and_lymphoid_tissue),1(stomach),1(kidney)
416	chr4_106193833_T_C	SC-CH	chr4	106193833	106193833	TET2	0.0052687	T	C	nonsynonymous_SNV	TET2:NM_001127208:exon10:c.T4295C:p.V1432A	.	.	.
418	chr11_32414215_T_C	SC-CH	chr11	32414215	32414215	WT1	0.0109409	T	C	nonsynonymous_SNV	WT1:NM_000378:exon7:c.A1285G:p.T429A,WT1:NM_001198552:exon7:c.A649G:p.T217A,WT1:NM_001198551:exon8:c.A700G:p.T234A,WT1:NM_024424:exon8:c.A1336G:p.T446A,WT1:NM_024426:exon8:c.A1336G:p.T446A	.	.	.
418	chr11_32450108_T_C	SC-CH	chr11	32450108	32450108	WT1	0.00964852	T	C	nonsynonymous_SNV	WT1:NM_000378:exon2:c.A704G:p.H235R,WT1:NM_001198551:exon2:c.A68G:p.H23R,WT1:NM_001198552:exon2:c.A68G:p.H23R,WT1:NM_024424:exon2:c.A704G:p.H235R,WT1:NM_024426:exon2:c.A704G:p.H235R	.	.	.
418	chr2_25463283_A_G	LC-CH	chr2	25463283	25463283	DNMT3A	0.0252525	A	G	nonsynonymous_SNV	DNMT3A:NM_001320893:exon14:c.T1754C:p.L585P,DNMT3A:NM_153759:exon15:c.T1643C:p.L548P,DNMT3A:NM_022552:exon19:c.T2210C:p.L737P,DNMT3A:NM_175629:exon19:c.T2210C:p.L737P	.	.	.
418	chr4_106155632_A_G	SC-CH	chr4	106155632	106155632	TET2	0.00921053	A	G	nonsynonymous_SNV	TET2:NM_001127208:exon3:c.A533G:p.E178G,TET2:NM_017628:exon3:c.A533G:p.E178G	.	.	.
418	chr4_106156303_T_C	SC-CH	chr4	106156303	106156303	TET2	0.012848	T	C	nonsynonymous_SNV	TET2:NM_001127208:exon3:c.T1204C:p.S402P,TET2:NM_017628:exon3:c.T1204C:p.S402P	.	.	.
418	chr4_106157252_T_C	SC-CH	chr4	106157252	106157252	TET2	0.00917431	T	C	nonsynonymous_SNV	TET2:NM_001127208:exon3:c.T2153C:p.L718P,TET2:NM_017628:exon3:c.T2153C:p.L718P	.	.	.
421	chr17_7578550_G_A	SC-CH	chr17	7578550	7578550	TP53	0.00991501	G	A	nonsynonymous_SNV	TP53:NM_001126118:exon4:c.C263T:p.S88F,TP53:NM_000546:exon5:c.C380T:p.S127F,TP53:NM_001126112:exon5:c.C380T:p.S127F,TP53:NM_001126113:exon5:c.C380T:p.S127F,TP53:NM_001126114:exon5:c.C380T:p.S127F,TP53:NM_001276695:exon5:c.C263T:p.S88F,TP53:NM_001276696:exon5:c.C263T:p.S88F,TP53:NM_001276760:exon5:c.C263T:p.S88F,TP53:NM_001276761:exon5:c.C263T:p.S88F	rs730881999	Li-Fraumeni_syndrome|not_specified|not_provided	ID=COSV52666031;OCCURENCE=1(salivary_gland),5(breast),2(liver),4(oesophagus),17(large_intestine),8(central_nervous_system),3(biliary_tract),6(ovary),2(bone),8(NS),4(stomach),4(urinary_tract),8(pancreas),11(skin),7(lung),1(thyroid),6(upper_aerodigestive_tract),2(small_intestine),3(endometrium)
421	chr4_106196306_C_T	LC-CH	chr4	106196306	106196306	TET2	0.364583	C	T	stopgain	TET2:NM_001127208:exon11:c.C4639T:p.Q1547X	.	.	ID=COSV54405936;OCCURENCE=2(haematopoietic_and_lymphoid_tissue)
421	chr4_106196941_AC_A	LC-CH	chr4	106196941	106196942	TET2	0.355638	AC	A	frameshift_deletion	TET2:NM_001127208:exon11:c.5275delC:p.P1759Lfs*4	.	.	.
422	chr2_25457242_C_T	LC-CH	chr2	25457242	25457242	DNMT3A	0.0960452	C	T	nonsynonymous_SNV	DNMT3A:NM_001320893:exon18:c.G2189A:p.R730H,DNMT3A:NM_153759:exon19:c.G2078A:p.R693H,DNMT3A:NM_022552:exon23:c.G2645A:p.R882H,DNMT3A:NM_175629:exon23:c.G2645A:p.R882H	rs147001633	Acute_myeloid_leukemia|Lung_adenocarcinoma|Myelodysplastic_syndrome|Inborn_genetic_diseases|Tatton-Brown-rahman_syndrome|not_provided	ID=COSV53036153;OCCURENCE=1(salivary_gland),2(breast),1(large_intestine),1(pleura),886(haematopoietic_and_lymphoid_tissue),1(kidney),1(upper_aerodigestive_tract)
422	chr2_25467198_G_T	SC-CH	chr2	25467198	25467198	DNMT3A	0.0175719	G	T	stopgain	DNMT3A:NM_001320893:exon10:c.C1221A:p.C407X,DNMT3A:NM_153759:exon11:c.C1110A:p.C370X,DNMT3A:NM_022552:exon15:c.C1677A:p.C559X,DNMT3A:NM_175629:exon15:c.C1677A:p.C559X	.	.	.
423	chr20_31022262_T_C	SC-CH	chr20	31022262	31022262	ASXL1	0.00594732	T	C	nonsynonymous_SNV	ASXL1:NM_015338:exon12:c.T1747C:p.W583R	.	.	.
426	chr15_90631934_C_A	SC-CH	chr15	90631934	90631934	IDH2	0.00547445	C	A	nonsynonymous_SNV	IDH2:NM_001290114:exon2:c.G29T:p.R10L,IDH2:NM_001289910:exon4:c.G263T:p.R88L,IDH2:NM_002168:exon4:c.G419T:p.R140L	.	Acute_myeloid_leukemia|Multiple_myeloma|Neoplasm_of_the_large_intestine|Squamous_cell_carcinoma_of_the_head_and_neck|Myelodysplastic_syndrome	ID=COSV57469541;OCCURENCE=12(haematopoietic_and_lymphoid_tissue)
426	chr2_25457243_G_A	LC-CH	chr2	25457243	25457243	DNMT3A	0.357664	G	A	nonsynonymous_SNV	DNMT3A:NM_001320893:exon18:c.C2188T:p.R730C,DNMT3A:NM_153759:exon19:c.C2077T:p.R693C,DNMT3A:NM_022552:exon23:c.C2644T:p.R882C,DNMT3A:NM_175629:exon23:c.C2644T:p.R882C	rs377577594	Acute_myeloid_leukemia|Lung_adenocarcinoma|Myelodysplastic_syndrome|Tatton-Brown-rahman_syndrome	ID=COSV53036332;OCCURENCE=1(breast),376(haematopoietic_and_lymphoid_tissue),1(prostate),1(lung),1(upper_aerodigestive_tract),1(biliary_tract)
426	chr4_106164831_G_C	LC-CH	chr4	106164831	106164831	TET2	0.0268949	G	C	nonsynonymous_SNV	TET2:NM_001127208:exon6:c.G3699C:p.W1233C	.	.	.
427	chr12_25398211_T_C	SC-CH	chr12	25398211	25398211	KRAS	0.00587084	T	C	nonsynonymous_SNV	KRAS:NM_004985:exon2:c.A108G:p.I36M,KRAS:NM_033360:exon2:c.A108G:p.I36M	rs727503109	Rasopathy|not_provided	ID=COSV55721142;OCCURENCE=4(haematopoietic_and_lymphoid_tissue)
429	chr2_25457242_C_T	LC-CH	chr2	25457242	25457242	DNMT3A	0.407407	C	T	nonsynonymous_SNV	DNMT3A:NM_001320893:exon18:c.G2189A:p.R730H,DNMT3A:NM_153759:exon19:c.G2078A:p.R693H,DNMT3A:NM_022552:exon23:c.G2645A:p.R882H,DNMT3A:NM_175629:exon23:c.G2645A:p.R882H	rs147001633	Acute_myeloid_leukemia|Lung_adenocarcinoma|Myelodysplastic_syndrome|Inborn_genetic_diseases|Tatton-Brown-rahman_syndrome|not_provided	ID=COSV53036153;OCCURENCE=1(salivary_gland),2(breast),1(large_intestine),1(pleura),886(haematopoietic_and_lymphoid_tissue),1(kidney),1(upper_aerodigestive_tract)
429	chr2_25458619_TG_T	SC-CH	chr2	25458619	25458620	DNMT3A	0.00780929	TG	T	frameshift_deletion	DNMT3A:NM_001320893:exon17:c.2097delC:p.F699Lfs*2,DNMT3A:NM_153759:exon18:c.1986delC:p.F662Lfs*2,DNMT3A:NM_022552:exon22:c.2553delC:p.F851Lfs*2,DNMT3A:NM_175629:exon22:c.2553delC:p.F851Lfs*2	rs757223824	.	ID=COSV53042711;OCCURENCE=1(haematopoietic_and_lymphoid_tissue)
430	chr11_119148991_G_A	SC-CH	chr11	119148991	119148991	CBL	0.0097561	G	A	nonsynonymous_SNV	CBL:NM_005188:exon8:c.G1211A:p.C404Y	rs192712314	.	ID=COSV50629989;OCCURENCE=18(haematopoietic_and_lymphoid_tissue),1(meninges)
434	chr17_58740553_A_G	SC-CH	chr17	58740553	58740553	PPM1D	0.00628272	A	G	nonsynonymous_SNV	PPM1D:NM_003620:exon6:c.A1458G:p.I486M	.	.	.
435	chr2_25466791_A_C	LC-CH	chr2	25466791	25466791	DNMT3A	0.0430769	A	C	nonsynonymous_SNV	DNMT3A:NM_001320893:exon11:c.T1456G:p.S486A,DNMT3A:NM_153759:exon12:c.T1345G:p.S449A,DNMT3A:NM_022552:exon16:c.T1912G:p.S638A,DNMT3A:NM_175629:exon16:c.T1912G:p.S638A	.	.	.
436	chr17_7577091_G_A	LC-CH	chr17	7577091	7577091	TP53	0.446154	G	A	nonsynonymous_SNV	TP53:NM_001126115:exon4:c.C451T:p.R151C,TP53:NM_001126116:exon4:c.C451T:p.R151C,TP53:NM_001126117:exon4:c.C451T:p.R151C,TP53:NM_001276697:exon4:c.C370T:p.R124C,TP53:NM_001276698:exon4:c.C370T:p.R124C,TP53:NM_001276699:exon4:c.C370T:p.R124C,TP53:NM_001126118:exon7:c.C730T:p.R244C,TP53:NM_000546:exon8:c.C847T:p.R283C,TP53:NM_001126112:exon8:c.C847T:p.R283C,TP53:NM_001126113:exon8:c.C847T:p.R283C,TP…	rs149633775	Li-Fraumeni_syndrome_1|Neoplasm_of_stomach|Hereditary_cancer-predisposing_syndrome|Li-Fraumeni_syndrome|not_specified|not_provided	ID=COSV52676681;OCCURENCE=1(salivary_gland),5(breast),1(adrenal_gland),2(large_intestine),2(central_nervous_system),1(ovary),1(stomach),1(haematopoietic_and_lymphoid_tissue),3(urinary_tract),1(soft_tissue),1(pancreas),1(skin),1(thyroid),2(upper_aerodigestive_tract),1(endometrium)
436	chr17_7578503_C_T	SC-CH	chr17	7578503	7578503	TP53	0.00504732	C	T	nonsynonymous_SNV	TP53:NM_001126115:exon1:c.G31A:p.V11M,TP53:NM_001126116:exon1:c.G31A:p.V11M,TP53:NM_001126117:exon1:c.G31A:p.V11M,TP53:NM_001126118:exon4:c.G310A:p.V104M,TP53:NM_000546:exon5:c.G427A:p.V143M,TP53:NM_001126112:exon5:c.G427A:p.V143M,TP53:NM_001126113:exon5:c.G427A:p.V143M,TP53:NM_001126114:exon5:c.G427A:p.V143M,TP53:NM_001276695:exon5:c.G310A:p.V104M,TP53:NM_001276696:exon5:c.G310A:p.V104M,TP53:NM_…	rs587782620	Li-Fraumeni_syndrome_1|Neoplasm_of_the_breast|Hereditary_cancer-predisposing_syndrome|Li-Fraumeni_syndrome	ID=COSV52665025;OCCURENCE=2(salivary_gland),2(breast),3(liver),1(oesophagus),1(cervix),4(large_intestine),2(central_nervous_system),2(ovary),2(stomach),12(haematopoietic_and_lymphoid_tissue),1(kidney),2(urinary_tract),2(soft_tissue),1(prostate),5(lung),4(upper_aerodigestive_tract)
436	chr2_25463302_A_G	SC-CH	chr2	25463302	25463302	DNMT3A	0.00854701	A	G	nonsynonymous_SNV	DNMT3A:NM_001320893:exon14:c.T1735C:p.F579L,DNMT3A:NM_153759:exon15:c.T1624C:p.F542L,DNMT3A:NM_022552:exon19:c.T2191C:p.F731L,DNMT3A:NM_175629:exon19:c.T2191C:p.F731L	rs143019657	.	ID=COSV53038902;OCCURENCE=2(haematopoietic_and_lymphoid_tissue)
437	chr2_25463173_C_A	LC-CH	chr2	25463173	25463173	DNMT3A	0.0675676	C	A	stopgain	DNMT3A:NM_001320893:exon14:c.G1864T:p.E622X,DNMT3A:NM_153759:exon15:c.G1753T:p.E585X,DNMT3A:NM_022552:exon19:c.G2320T:p.E774X,DNMT3A:NM_175629:exon19:c.G2320T:p.E774X	.	.	ID=COSV53047235;OCCURENCE=1(haematopoietic_and_lymphoid_tissue)
438	chr17_58740806_C_T	SC-CH	chr17	58740806	58740806	PPM1D	0.0118855	C	T	stopgain	PPM1D:NM_003620:exon6:c.C1711T:p.Q571X	.	.	.
439	chr2_25457242_C_T	LC-CH	chr2	25457242	25457242	DNMT3A	0.0462963	C	T	nonsynonymous_SNV	DNMT3A:NM_001320893:exon18:c.G2189A:p.R730H,DNMT3A:NM_153759:exon19:c.G2078A:p.R693H,DNMT3A:NM_022552:exon23:c.G2645A:p.R882H,DNMT3A:NM_175629:exon23:c.G2645A:p.R882H	rs147001633	Acute_myeloid_leukemia|Lung_adenocarcinoma|Myelodysplastic_syndrome|Inborn_genetic_diseases|Tatton-Brown-rahman_syndrome|not_provided	ID=COSV53036153;OCCURENCE=1(salivary_gland),2(breast),1(large_intestine),1(pleura),886(haematopoietic_and_lymphoid_tissue),1(kidney),1(upper_aerodigestive_tract)
439	chr2_25463283_A_G	SC-CH	chr2	25463283	25463283	DNMT3A	0.0137363	A	G	nonsynonymous_SNV	DNMT3A:NM_001320893:exon14:c.T1754C:p.L585P,DNMT3A:NM_153759:exon15:c.T1643C:p.L548P,DNMT3A:NM_022552:exon19:c.T2210C:p.L737P,DNMT3A:NM_175629:exon19:c.T2210C:p.L737P	.	.	.
440	chr4_106156185_TC_T	SC-CH	chr4	106156185	106156186	TET2	0.0183246	TC	T	frameshift_deletion	TET2:NM_001127208:exon3:c.1087delC:p.P363Lfs*9,TET2:NM_017628:exon3:c.1087delC:p.P363Lfs*9	.	.	.
440	chr4_106156189_G_T	SC-CH	chr4	106156189	106156189	TET2	0.0183007	G	T	nonsynonymous_SNV	TET2:NM_001127208:exon3:c.G1090T:p.G364C,TET2:NM_017628:exon3:c.G1090T:p.G364C	.	.	.
442	chr2_25457242_C_T	LC-CH	chr2	25457242	25457242	DNMT3A	0.222222	C	T	nonsynonymous_SNV	DNMT3A:NM_001320893:exon18:c.G2189A:p.R730H,DNMT3A:NM_153759:exon19:c.G2078A:p.R693H,DNMT3A:NM_022552:exon23:c.G2645A:p.R882H,DNMT3A:NM_175629:exon23:c.G2645A:p.R882H	rs147001633	Acute_myeloid_leukemia|Lung_adenocarcinoma|Myelodysplastic_syndrome|Inborn_genetic_diseases|Tatton-Brown-rahman_syndrome|not_provided	ID=COSV53036153;OCCURENCE=1(salivary_gland),2(breast),1(large_intestine),1(pleura),886(haematopoietic_and_lymphoid_tissue),1(kidney),1(upper_aerodigestive_tract)
443	chr17_7578479_G_A	SC-CH	chr17	7578479	7578479	TP53	0.00950337	G	A	nonsynonymous_SNV	TP53:NM_001126115:exon1:c.C55T:p.P19S,TP53:NM_001126116:exon1:c.C55T:p.P19S,TP53:NM_001126117:exon1:c.C55T:p.P19S,TP53:NM_001126118:exon4:c.C334T:p.P112S,TP53:NM_000546:exon5:c.C451T:p.P151S,TP53:NM_001126112:exon5:c.C451T:p.P151S,TP53:NM_001126113:exon5:c.C451T:p.P151S,TP53:NM_001126114:exon5:c.C451T:p.P151S,TP53:NM_001276695:exon5:c.C334T:p.P112S,TP53:NM_001276696:exon5:c.C334T:p.P112S,TP53:NM_…	rs28934874	Hepatocellular_carcinoma|Pancreatic_adenocarcinoma|Transitional_cell_carcinoma_of_the_bladder|Multiple_myeloma|Carcinoma_of_esophagus|Lung_adenocarcinoma|Squamous_cell_lung_carcinoma|Neoplasm_of_brain|Neoplasm_of_the_breast|Neoplasm_of_the_large_intestine|Squamous_cell_carcinoma_of_the_head_and_neck|Malignant_melanoma_of_skin|Adenoid_cystic_carcinoma|Hereditary_cancer-predisposing_syndrome|Li-Fra…	ID=COSV52661698;OCCURENCE=3(salivary_gland),10(breast),2(liver),1(genital_tract),6(oesophagus),16(large_intestine),6(central_nervous_system),2(biliary_tract),3(vulva),6(ovary),2(NS),4(stomach),4(haematopoietic_and_lymphoid_tissue),3(urinary_tract),1(kidney),5(soft_tissue),4(pancreas),4(skin),7(prostate),12(lung),1(thyroid),11(upper_aerodigestive_tract),4(endometrium)
443	chr2_209113113_G_C	LC-CH	chr2	209113113	209113113	IDH1	0.208321	G	C	nonsynonymous_SNV	IDH1:NM_001282386:exon4:c.C394G:p.R132G,IDH1:NM_001282387:exon4:c.C394G:p.R132G,IDH1:NM_005896:exon4:c.C394G:p.R132G	.	Hepatocellular_carcinoma|Medulloblastoma|Acute_myeloid_leukemia|Transitional_cell_carcinoma_of_the_bladder|Multiple_myeloma|Brainstem_glioma|Lung_adenocarcinoma|Neoplasm_of_brain|Neoplasm_of_the_breast|Neoplasm_of_the_large_intestine|Malignant_melanoma_of_skin|Adenoid_cystic_carcinoma|Glioblastoma|Myelodysplastic_syndrome|Adenocarcinoma_of_prostate	ID=COSV61615456;OCCURENCE=2(breast),25(bone),70(haematopoietic_and_lymphoid_tissue),3(liver),3(prostate),1(lung),1(large_intestine),104(central_nervous_system),30(biliary_tract)
447	chr2_25470967_A_G	SC-CH	chr2	25470967	25470967	DNMT3A	0.00570962	A	G	nonsynonymous_SNV	DNMT3A:NM_001320893:exon2:c.T338C:p.V113A,DNMT3A:NM_153759:exon3:c.T227C:p.V76A,DNMT3A:NM_022552:exon7:c.T794C:p.V265A,DNMT3A:NM_175629:exon7:c.T794C:p.V265A	.	.	.
447	chr4_106156303_T_C	SC-CH	chr4	106156303	106156303	TET2	0.0091954	T	C	nonsynonymous_SNV	TET2:NM_001127208:exon3:c.T1204C:p.S402P,TET2:NM_017628:exon3:c.T1204C:p.S402P	.	.	.
450	chr2_25469028_C_T	SC-CH	chr2	25469028	25469028	DNMT3A	0.00656168	C	T	splicing	.	rs774112139	.	ID=COSV53047449;OCCURENCE=1(biliary_tract),4(haematopoietic_and_lymphoid_tissue)
450	chr2_25469642_C_T	SC-CH	chr2	25469642	25469642	DNMT3A	0.00865052	C	T	nonsynonymous_SNV	DNMT3A:NM_001320893:exon5:c.G670A:p.A224T,DNMT3A:NM_153759:exon6:c.G559A:p.A187T,DNMT3A:NM_022552:exon10:c.G1126A:p.A376T,DNMT3A:NM_175629:exon10:c.G1126A:p.A376T	.	.	.
451	chr17_7577114_C_T	SC-CH	chr17	7577114	7577114	TP53	0.00896861	C	T	nonsynonymous_SNV	TP53:NM_001126115:exon4:c.G428A:p.C143Y,TP53:NM_001126116:exon4:c.G428A:p.C143Y,TP53:NM_001126117:exon4:c.G428A:p.C143Y,TP53:NM_001276697:exon4:c.G347A:p.C116Y,TP53:NM_001276698:exon4:c.G347A:p.C116Y,TP53:NM_001276699:exon4:c.G347A:p.C116Y,TP53:NM_001126118:exon7:c.G707A:p.C236Y,TP53:NM_000546:exon8:c.G824A:p.C275Y,TP53:NM_001126112:exon8:c.G824A:p.C275Y,TP53:NM_001126113:exon8:c.G824A:p.C275Y,TP…	rs863224451	Hepatocellular_carcinoma|Chronic_lymphocytic_leukemia|Renal_cell_carcinoma,_papillary,_1|Pancreatic_adenocarcinoma|Transitional_cell_carcinoma_of_the_bladder|Adrenocortical_carcinoma|Multiple_myeloma|Carcinoma_of_esophagus|Lung_adenocarcinoma|Neoplasm_of_brain|Neoplasm_of_the_breast|Neoplasm_of_the_large_intestine|Squamous_cell_carcinoma_of_the_head_and_neck|Malignant_melanoma_of_skin|Glioblastom…	ID=COSV52661919;OCCURENCE=7(breast),4(liver),4(oesophagus),1(cervix),13(large_intestine),8(central_nervous_system),2(biliary_tract),9(ovary),1(bone),1(NS),9(haematopoietic_and_lymphoid_tissue),6(stomach),1(kidney),3(soft_tissue),3(urinary_tract),2(pancreas),3(skin),2(prostate),9(lung),6(upper_aerodigestive_tract)
451	chr2_25459876_T_C	LC-CH	chr2	25459876	25459876	DNMT3A	0.173239	T	C	splicing	.	.	.	ID=COSV53085533;OCCURENCE=1(haematopoietic_and_lymphoid_tissue)
451	chr4_106197123_T_G	SC-CH	chr4	106197123	106197123	TET2	0.00594354	T	G	stopgain	TET2:NM_001127208:exon11:c.T5456G:p.L1819X	.	.	ID=COSV54403924;OCCURENCE=4(haematopoietic_and_lymphoid_tissue)
452	chr17_7579310_A_C	LC-CH	chr17	7579310	7579310	TP53	0.411074	A	C	splicing	.	.	Hereditary_cancer-predisposing_syndrome	ID=COSV52730362;OCCURENCE=3(breast),1(stomach),1(skin)
452	chr2_25457267_AG_A	LC-CH	chr2	25457267	25457268	DNMT3A	0.357995	AG	A	frameshift_deletion	DNMT3A:NM_001320893:exon18:c.2163delC:p.Y722Ifs*7,DNMT3A:NM_153759:exon19:c.2052delC:p.Y685Ifs*7,DNMT3A:NM_022552:exon23:c.2619delC:p.Y874Ifs*7,DNMT3A:NM_175629:exon23:c.2619delC:p.Y874Ifs*7	.	.	.
455	chr17_7579509_G_A	SC-CH	chr17	7579509	7579509	TP53	0.00578871	G	A	nonsynonymous_SNV	TP53:NM_001126118:exon3:c.C61T:p.P21S,TP53:NM_000546:exon4:c.C178T:p.P60S,TP53:NM_001126112:exon4:c.C178T:p.P60S,TP53:NM_001126113:exon4:c.C178T:p.P60S,TP53:NM_001126114:exon4:c.C178T:p.P60S,TP53:NM_001276695:exon4:c.C61T:p.P21S,TP53:NM_001276696:exon4:c.C61T:p.P21S,TP53:NM_001276760:exon4:c.C61T:p.P21S,TP53:NM_001276761:exon4:c.C61T:p.P21S	.	.	ID=COSV52987404;OCCURENCE=1(haematopoietic_and_lymphoid_tissue),1(lung)
456	chr2_25464531_A_C	LC-CH	chr2	25464531	25464531	DNMT3A	0.024006	A	C	nonsynonymous_SNV	DNMT3A:NM_001320893:exon12:c.T1526G:p.I509S,DNMT3A:NM_153759:exon13:c.T1415G:p.I472S,DNMT3A:NM_022552:exon17:c.T1982G:p.I661S,DNMT3A:NM_175629:exon17:c.T1982G:p.I661S	.	.	.
457	chr1_1747228_T_A	SC-CH	chr1	1747228	1747228	GNB1	0.00670578	T	A	nonsynonymous_SNV	GNB1:NM_001282539:exon4:c.A170T:p.K57M,GNB1:NM_002074:exon5:c.A170T:p.K57M	rs747183517	.	.
459	chr2_25457243_G_A	LC-CH	chr2	25457243	25457243	DNMT3A	0.368421	G	A	nonsynonymous_SNV	DNMT3A:NM_001320893:exon18:c.C2188T:p.R730C,DNMT3A:NM_153759:exon19:c.C2077T:p.R693C,DNMT3A:NM_022552:exon23:c.C2644T:p.R882C,DNMT3A:NM_175629:exon23:c.C2644T:p.R882C	rs377577594	Acute_myeloid_leukemia|Lung_adenocarcinoma|Myelodysplastic_syndrome|Tatton-Brown-rahman_syndrome	ID=COSV53036332;OCCURENCE=1(breast),376(haematopoietic_and_lymphoid_tissue),1(prostate),1(lung),1(upper_aerodigestive_tract),1(biliary_tract)
459	chr2_25463601_T_C	LC-CH	chr2	25463601	25463601	DNMT3A	0.0353982	T	C	splicing	.	rs761987159	.	ID=COSV53036495;OCCURENCE=2(haematopoietic_and_lymphoid_tissue)
459	chr4_106156862_C_G	SC-CH	chr4	106156862	106156862	TET2	0.00607822	C	G	stopgain	TET2:NM_001127208:exon3:c.C1763G:p.S588X,TET2:NM_017628:exon3:c.C1763G:p.S588X	.	.	ID=COSV99482385;OCCURENCE=1(haematopoietic_and_lymphoid_tissue)
459	chr4_106197210_C_G	SC-CH	chr4	106197210	106197210	TET2	0.00529801	C	G	stopgain	TET2:NM_001127208:exon11:c.C5543G:p.S1848X	.	.	ID=COSV54432117;OCCURENCE=1(haematopoietic_and_lymphoid_tissue)
461	chr9_5073770_G_T	LC-CH	chr9	5073770	5073770	JAK2	0.542456	G	T	nonsynonymous_SNV	JAK2:NM_001322204:exon11:c.G1402T:p.V468F,JAK2:NM_001322195:exon13:c.G1849T:p.V617F,JAK2:NM_001322196:exon13:c.G1849T:p.V617F,JAK2:NM_001322194:exon14:c.G1849T:p.V617F,JAK2:NM_001322198:exon14:c.G634T:p.V212F,JAK2:NM_001322199:exon14:c.G634T:p.V212F,JAK2:NM_004972:exon14:c.G1849T:p.V617F	rs77375493	Budd-Chiari_syndrome,_susceptibility_to,_somatic|Budd-Chiari_syndrome|Acute_myeloid_leukemia|Chronic_myelogenous_leukemia|Myeloproliferative_disorder|Myelofibrosis|Polycythemia_vera|Subacute_lymphoid_leukemia|Familial_erythrocytosis,_1|Thrombocythemia_3	ID=COSV67569051;OCCURENCE=1(liver),1(central_nervous_system),1(NS),41923(haematopoietic_and_lymphoid_tissue),3(lung),1(thyroid)
462	chr17_58740674_G_T	SC-CH	chr17	58740674	58740674	PPM1D	0.00719424	G	T	stopgain	PPM1D:NM_003620:exon6:c.G1579T:p.E527X	rs564827577	.	.
462	chr21_44524456_G_T	SC-CH	chr21	44524456	44524456	U2AF1	0.0176166	G	T	nonsynonymous_SNV	U2AF1:NM_001025203:exon2:c.C101A:p.S34Y,U2AF1L5:NM_001320646:exon2:c.C101A:p.S34Y,U2AF1L5:NM_001320648:exon2:c.C101A:p.S34Y,U2AF1L5:NM_001320650:exon2:c.C16A:p.L6I,U2AF1:NM_006758:exon2:c.C101A:p.S34Y	rs371769427	Acute_myeloid_leukemia|Pancreatic_adenocarcinoma|Transitional_cell_carcinoma_of_the_bladder|Lung_adenocarcinoma|Squamous_cell_carcinoma_of_the_head_and_neck|Uterine_cervical_neoplasms|Myelodysplastic_syndrome|Malignant_neoplasm_of_body_of_uterus|Uterine_Carcinosarcoma	ID=COSV52341472;OCCURENCE=43(haematopoietic_and_lymphoid_tissue),1(urinary_tract),1(lung),1(upper_aerodigestive_tract),1(endometrium)
463	chr2_25470011_A_G	SC-CH	chr2	25470011	25470011	DNMT3A	0.0177148	A	G	nonsynonymous_SNV	DNMT3A:NM_001320893:exon4:c.T575C:p.L192P,DNMT3A:NM_153759:exon5:c.T464C:p.L155P,DNMT3A:NM_022552:exon9:c.T1031C:p.L344P,DNMT3A:NM_175629:exon9:c.T1031C:p.L344P	rs749817324	.	ID=COSV53037012;OCCURENCE=2(breast),3(haematopoietic_and_lymphoid_tissue)
463	chr2_25470480_C_T	LC-CH	chr2	25470480	25470480	DNMT3A	0.0427553	C	T	nonsynonymous_SNV	DNMT3A:NM_001320893:exon3:c.G538A:p.G180R,DNMT3A:NM_153759:exon4:c.G427A:p.G143R,DNMT3A:NM_022552:exon8:c.G994A:p.G332R,DNMT3A:NM_175629:exon8:c.G994A:p.G332R	rs760854242	.	ID=COSV53041032;OCCURENCE=2(haematopoietic_and_lymphoid_tissue),1(thyroid)
464	chr2_25462065_T_C	LC-CH	chr2	25462065	25462065	DNMT3A	0.137165	T	C	nonsynonymous_SNV	DNMT3A:NM_001320893:exon15:c.A1886G:p.D629G,DNMT3A:NM_153759:exon16:c.A1775G:p.D592G,DNMT3A:NM_022552:exon20:c.A2342G:p.D781G,DNMT3A:NM_175629:exon20:c.A2342G:p.D781G	.	.	ID=COSV53070696;OCCURENCE=1(haematopoietic_and_lymphoid_tissue)
464	chr2_25462068_A_G	SC-CH	chr2	25462068	25462068	DNMT3A	0.00613027	A	G	nonsynonymous_SNV	DNMT3A:NM_001320893:exon15:c.T1883C:p.I628T,DNMT3A:NM_153759:exon16:c.T1772C:p.I591T,DNMT3A:NM_022552:exon20:c.T2339C:p.I780T,DNMT3A:NM_175629:exon20:c.T2339C:p.I780T	rs370751539	.	ID=COSV53042418;OCCURENCE=6(haematopoietic_and_lymphoid_tissue)
465	chr2_25457242_C_T	SC-CH	chr2	25457242	25457242	DNMT3A	0.0160643	C	T	nonsynonymous_SNV	DNMT3A:NM_001320893:exon18:c.G2189A:p.R730H,DNMT3A:NM_153759:exon19:c.G2078A:p.R693H,DNMT3A:NM_022552:exon23:c.G2645A:p.R882H,DNMT3A:NM_175629:exon23:c.G2645A:p.R882H	rs147001633	Acute_myeloid_leukemia|Lung_adenocarcinoma|Myelodysplastic_syndrome|Inborn_genetic_diseases|Tatton-Brown-rahman_syndrome|not_provided	ID=COSV53036153;OCCURENCE=1(salivary_gland),2(breast),1(large_intestine),1(pleura),886(haematopoietic_and_lymphoid_tissue),1(kidney),1(upper_aerodigestive_tract)
466	chr4_106190872_G_C	LC-CH	chr4	106190872	106190872	TET2	0.281539	G	C	nonsynonymous_SNV	TET2:NM_001127208:exon9:c.G4150C:p.D1384H	.	.	ID=COSV54419377;OCCURENCE=1(breast)
466	chr9_5073770_G_T	LC-CH	chr9	5073770	5073770	JAK2	0.0513566	G	T	nonsynonymous_SNV	JAK2:NM_001322204:exon11:c.G1402T:p.V468F,JAK2:NM_001322195:exon13:c.G1849T:p.V617F,JAK2:NM_001322196:exon13:c.G1849T:p.V617F,JAK2:NM_001322194:exon14:c.G1849T:p.V617F,JAK2:NM_001322198:exon14:c.G634T:p.V212F,JAK2:NM_001322199:exon14:c.G634T:p.V212F,JAK2:NM_004972:exon14:c.G1849T:p.V617F	rs77375493	Budd-Chiari_syndrome,_susceptibility_to,_somatic|Budd-Chiari_syndrome|Acute_myeloid_leukemia|Chronic_myelogenous_leukemia|Myeloproliferative_disorder|Myelofibrosis|Polycythemia_vera|Subacute_lymphoid_leukemia|Familial_erythrocytosis,_1|Thrombocythemia_3	ID=COSV67569051;OCCURENCE=1(liver),1(central_nervous_system),1(NS),41923(haematopoietic_and_lymphoid_tissue),3(lung),1(thyroid)
467	chr2_25469918_A_T	LC-CH	chr2	25469918	25469918	DNMT3A	0.1375	A	T	splicing	.	.	.	ID=COSV53057339;OCCURENCE=1(haematopoietic_and_lymphoid_tissue)
468	chr17_7577114_C_A	SC-CH	chr17	7577114	7577114	TP53	0.0138568	C	A	nonsynonymous_SNV	TP53:NM_001126115:exon4:c.G428T:p.C143F,TP53:NM_001126116:exon4:c.G428T:p.C143F,TP53:NM_001126117:exon4:c.G428T:p.C143F,TP53:NM_001276697:exon4:c.G347T:p.C116F,TP53:NM_001276698:exon4:c.G347T:p.C116F,TP53:NM_001276699:exon4:c.G347T:p.C116F,TP53:NM_001126118:exon7:c.G707T:p.C236F,TP53:NM_000546:exon8:c.G824T:p.C275F,TP53:NM_001126112:exon8:c.G824T:p.C275F,TP53:NM_001126113:exon8:c.G824T:p.C275F,TP…	.	Hepatocellular_carcinoma|Chronic_lymphocytic_leukemia|Renal_cell_carcinoma,_papillary,_1|Pancreatic_adenocarcinoma|Transitional_cell_carcinoma_of_the_bladder|Adrenocortical_carcinoma|Multiple_myeloma|Carcinoma_of_esophagus|Lung_adenocarcinoma|Neoplasm_of_brain|Neoplasm_of_the_breast|Neoplasm_of_the_large_intestine|Squamous_cell_carcinoma_of_the_head_and_neck|Malignant_melanoma_of_skin|Glioblastom…	ID=COSV52663595;OCCURENCE=8(breast),3(liver),7(oesophagus),8(large_intestine),9(central_nervous_system),2(biliary_tract),2(ovary),1(bone),10(haematopoietic_and_lymphoid_tissue),1(stomach),3(pancreas),2(skin),4(prostate),14(lung),1(thyroid),7(upper_aerodigestive_tract),2(endometrium)
469	chr4_106157960_G_A	SC-CH	chr4	106157960	106157960	TET2	0.00682128	G	A	stopgain	TET2:NM_001127208:exon3:c.G2861A:p.W954X,TET2:NM_017628:exon3:c.G2861A:p.W954X	.	.	ID=COSV54414581;OCCURENCE=2(haematopoietic_and_lymphoid_tissue)
469	chr4_106162529_A_G	SC-CH	chr4	106162529	106162529	TET2	0.00672468	A	G	nonsynonymous_SNV	TET2:NM_001127208:exon4:c.A3443G:p.Y1148C	.	.	ID=COSV54404017;OCCURENCE=2(haematopoietic_and_lymphoid_tissue)
469	chr4_106196574_A_G	SC-CH	chr4	106196574	106196574	TET2	0.00525855	A	G	nonsynonymous_SNV	TET2:NM_001127208:exon11:c.A4907G:p.N1636S	.	.	.
469	chr4_106197269_C_T	LC-CH	chr4	106197269	106197269	TET2	0.0468619	C	T	nonsynonymous_SNV	TET2:NM_001127208:exon11:c.C5602T:p.H1868Y	rs780808372	.	ID=COSV54397224;OCCURENCE=4(haematopoietic_and_lymphoid_tissue)
470	chr2_25470029_T_C	LC-CH	chr2	25470029	25470029	DNMT3A	0.080402	T	C	splicing	.	.	not_provided	.
471	chr2_25458595_A_G	LC-CH	chr2	25458595	25458595	DNMT3A	0.0442308	A	G	nonsynonymous_SNV	DNMT3A:NM_001320893:exon17:c.T2122C:p.W708R,DNMT3A:NM_153759:exon18:c.T2011C:p.W671R,DNMT3A:NM_022552:exon22:c.T2578C:p.W860R,DNMT3A:NM_175629:exon22:c.T2578C:p.W860R	rs373014701	.	ID=COSV53043807;OCCURENCE=10(haematopoietic_and_lymphoid_tissue)
471	chr2_25470498_G_A	LC-CH	chr2	25470498	25470498	DNMT3A	0.102459	G	A	nonsynonymous_SNV	DNMT3A:NM_001320893:exon3:c.C520T:p.R174C,DNMT3A:NM_153759:exon4:c.C409T:p.R137C,DNMT3A:NM_022552:exon8:c.C976T:p.R326C,DNMT3A:NM_175629:exon8:c.C976T:p.R326C	rs747448117	.	ID=COSV53036167;OCCURENCE=4(haematopoietic_and_lymphoid_tissue)
472	chr4_106156323_CCCT_C	SC-CH	chr4	106156323	106156326	TET2	0.00677966	CCCT	C	nonframeshift_deletion	TET2:NM_001127208:exon3:c.1225_1227del:p.P411Lfs*1592,TET2:NM_017628:exon3:c.1225_1227del:p.P411Lfs*755	rs770671066	.	.
473	chr1_1747227_C_A	SC-CH	chr1	1747227	1747227	GNB1	0.0104287	C	A	nonsynonymous_SNV	GNB1:NM_001282539:exon4:c.G171T:p.K57N,GNB1:NM_002074:exon5:c.G171T:p.K57N	rs759845633	.	.
473	chr20_31022266_T_C	SC-CH	chr20	31022266	31022266	ASXL1	0.0126316	T	C	nonsynonymous_SNV	ASXL1:NM_015338:exon12:c.T1751C:p.V584A	.	.	.
473	chr21_36252931_A_G	SC-CH	chr21	36252931	36252931	RUNX1	0.0126582	A	G	nonsynonymous_SNV	RUNX1:NM_001001890:exon2:c.T350C:p.L117P,RUNX1:NM_001122607:exon2:c.T350C:p.L117P,RUNX1:NM_001754:exon5:c.T431C:p.L144P	.	.	ID=COSV55866716;OCCURENCE=1(breast),3(haematopoietic_and_lymphoid_tissue)
473	chr2_25463283_A_G	SC-CH	chr2	25463283	25463283	DNMT3A	0.0116279	A	G	nonsynonymous_SNV	DNMT3A:NM_001320893:exon14:c.T1754C:p.L585P,DNMT3A:NM_153759:exon15:c.T1643C:p.L548P,DNMT3A:NM_022552:exon19:c.T2210C:p.L737P,DNMT3A:NM_175629:exon19:c.T2210C:p.L737P	.	.	.
473	chr2_25469028_C_T	SC-CH	chr2	25469028	25469028	DNMT3A	0.0102881	C	T	splicing	.	rs774112139	.	ID=COSV53047449;OCCURENCE=1(biliary_tract),4(haematopoietic_and_lymphoid_tissue)
473	chr2_25470492_C_A	LC-CH	chr2	25470492	25470492	DNMT3A	0.0213465	C	A	nonsynonymous_SNV	DNMT3A:NM_001320893:exon3:c.G526T:p.V176F,DNMT3A:NM_153759:exon4:c.G415T:p.V139F,DNMT3A:NM_022552:exon8:c.G982T:p.V328F,DNMT3A:NM_175629:exon8:c.G982T:p.V328F	.	.	.
473	chr4_106156303_T_C	SC-CH	chr4	106156303	106156303	TET2	0.00676285	T	C	nonsynonymous_SNV	TET2:NM_001127208:exon3:c.T1204C:p.S402P,TET2:NM_017628:exon3:c.T1204C:p.S402P	.	.	.
473	chr4_106158243_CAA_C	SC-CH	chr4	106158243	106158245	TET2	0.0113086	CAA	C	frameshift_deletion	TET2:NM_001127208:exon3:c.3145_3146del:p.K1049Ifs*8,TET2:NM_017628:exon3:c.3145_3146del:p.K1049Ifs*8	.	.	.
474	chr2_25457242_C_T	LC-CH	chr2	25457242	25457242	DNMT3A	0.119777	C	T	nonsynonymous_SNV	DNMT3A:NM_001320893:exon18:c.G2189A:p.R730H,DNMT3A:NM_153759:exon19:c.G2078A:p.R693H,DNMT3A:NM_022552:exon23:c.G2645A:p.R882H,DNMT3A:NM_175629:exon23:c.G2645A:p.R882H	rs147001633	Acute_myeloid_leukemia|Lung_adenocarcinoma|Myelodysplastic_syndrome|Inborn_genetic_diseases|Tatton-Brown-rahman_syndrome|not_provided	ID=COSV53036153;OCCURENCE=1(salivary_gland),2(breast),1(large_intestine),1(pleura),886(haematopoietic_and_lymphoid_tissue),1(kidney),1(upper_aerodigestive_tract)
474	chr4_106155887_A_G	SC-CH	chr4	106155887	106155887	TET2	0.00501433	A	G	nonsynonymous_SNV	TET2:NM_001127208:exon3:c.A788G:p.E263G,TET2:NM_017628:exon3:c.A788G:p.E263G	.	.	ID=COSV99482610;OCCURENCE=1(haematopoietic_and_lymphoid_tissue)
475	chr21_36252943_T_C	SC-CH	chr21	36252943	36252943	RUNX1	0.00783699	T	C	nonsynonymous_SNV	RUNX1:NM_001001890:exon2:c.A338G:p.Y113C,RUNX1:NM_001122607:exon2:c.A338G:p.Y113C,RUNX1:NM_001754:exon5:c.A419G:p.Y140C	.	.	.
475	chr4_106156303_T_C	SC-CH	chr4	106156303	106156303	TET2	0.00645161	T	C	nonsynonymous_SNV	TET2:NM_001127208:exon3:c.T1204C:p.S402P,TET2:NM_017628:exon3:c.T1204C:p.S402P	.	.	.
476	chr2_25462020_C_T	LC-CH	chr2	25462020	25462020	DNMT3A	0.455482	C	T	nonsynonymous_SNV	DNMT3A:NM_001320893:exon15:c.G1931A:p.G644D,DNMT3A:NM_153759:exon16:c.G1820A:p.G607D,DNMT3A:NM_022552:exon20:c.G2387A:p.G796D,DNMT3A:NM_175629:exon20:c.G2387A:p.G796D	rs781138077	.	ID=COSV53074031;OCCURENCE=2(haematopoietic_and_lymphoid_tissue)
476	chr4_106182994_T_TATA	LC-CH	chr4	106182994	106182994	TET2	0.0286272	T	TATA	nonframeshift_insertion	TET2:NM_001127208:exon8:c.4033_4034insATA:p.N1347_Q1348insN	.	.	.
476	chr4_106183003_C_T	LC-CH	chr4	106183003	106183003	TET2	0.422902	C	T	stopgain	TET2:NM_001127208:exon8:c.C4042T:p.Q1348X	.	.	.
477	chr20_31022837_AT_A	SC-CH	chr20	31022837	31022838	ASXL1	0.00520156	AT	A	stopgain	ASXL1:NM_015338:exon12:c.2323delT:p.L775*	rs765327792	.	.
477	chr21_36259172_G_A	SC-CH	chr21	36259172	36259172	RUNX1	0.00842359	G	A	nonsynonymous_SNV	RUNX1:NM_001001890:exon1:c.C238T:p.R80C,RUNX1:NM_001122607:exon1:c.C238T:p.R80C,RUNX1:NM_001754:exon4:c.C319T:p.R107C	.	.	ID=COSV55866866;OCCURENCE=1(biliary_tract),17(haematopoietic_and_lymphoid_tissue)
478	chr17_7579409_A_G	SC-CH	chr17	7579409	7579409	TP53	0.00647249	A	G	nonsynonymous_SNV	TP53:NM_001126118:exon3:c.T161C:p.L54P,TP53:NM_000546:exon4:c.T278C:p.L93P,TP53:NM_001126112:exon4:c.T278C:p.L93P,TP53:NM_001126113:exon4:c.T278C:p.L93P,TP53:NM_001126114:exon4:c.T278C:p.L93P,TP53:NM_001276695:exon4:c.T161C:p.L54P,TP53:NM_001276696:exon4:c.T161C:p.L54P,TP53:NM_001276760:exon4:c.T161C:p.L54P,TP53:NM_001276761:exon4:c.T161C:p.L54P	.	.	.
478	chr4_106156303_T_C	SC-CH	chr4	106156303	106156303	TET2	0.00677757	T	C	nonsynonymous_SNV	TET2:NM_001127208:exon3:c.T1204C:p.S402P,TET2:NM_017628:exon3:c.T1204C:p.S402P	.	.	.
479	chr2_25463184_G_A	LC-CH	chr2	25463184	25463184	DNMT3A	0.100372	G	A	nonsynonymous_SNV	DNMT3A:NM_001320893:exon14:c.C1853T:p.S618L,DNMT3A:NM_153759:exon15:c.C1742T:p.S581L,DNMT3A:NM_022552:exon19:c.C2309T:p.S770L,DNMT3A:NM_175629:exon19:c.C2309T:p.S770L	rs758845779	.	ID=COSV53044545;OCCURENCE=7(haematopoietic_and_lymphoid_tissue)
479	chr2_25470498_G_A	SC-CH	chr2	25470498	25470498	DNMT3A	0.00953895	G	A	nonsynonymous_SNV	DNMT3A:NM_001320893:exon3:c.C520T:p.R174C,DNMT3A:NM_153759:exon4:c.C409T:p.R137C,DNMT3A:NM_022552:exon8:c.C976T:p.R326C,DNMT3A:NM_175629:exon8:c.C976T:p.R326C	rs747448117	.	ID=COSV53036167;OCCURENCE=4(haematopoietic_and_lymphoid_tissue)
480	chr4_106156303_T_C	SC-CH	chr4	106156303	106156303	TET2	0.00819672	T	C	nonsynonymous_SNV	TET2:NM_001127208:exon3:c.T1204C:p.S402P,TET2:NM_017628:exon3:c.T1204C:p.S402P	.	.	.
481	chr21_36252931_A_G	SC-CH	chr21	36252931	36252931	RUNX1	0.0161812	A	G	nonsynonymous_SNV	RUNX1:NM_001001890:exon2:c.T350C:p.L117P,RUNX1:NM_001122607:exon2:c.T350C:p.L117P,RUNX1:NM_001754:exon5:c.T431C:p.L144P	.	.	ID=COSV55866716;OCCURENCE=1(breast),3(haematopoietic_and_lymphoid_tissue)
481	chr2_25458621_A_G	SC-CH	chr2	25458621	25458621	DNMT3A	0.00555115	A	G	nonsynonymous_SNV	DNMT3A:NM_001320893:exon17:c.T2096C:p.F699S,DNMT3A:NM_153759:exon18:c.T1985C:p.F662S,DNMT3A:NM_022552:exon22:c.T2552C:p.F851S,DNMT3A:NM_175629:exon22:c.T2552C:p.F851S	.	.	.
481	chr4_106156303_T_C	SC-CH	chr4	106156303	106156303	TET2	0.00656276	T	C	nonsynonymous_SNV	TET2:NM_001127208:exon3:c.T1204C:p.S402P,TET2:NM_017628:exon3:c.T1204C:p.S402P	.	.	.
481	chr4_106158016_T_C	SC-CH	chr4	106158016	106158016	TET2	0.00629291	T	C	nonsynonymous_SNV	TET2:NM_001127208:exon3:c.T2917C:p.C973R,TET2:NM_017628:exon3:c.T2917C:p.C973R	.	.	.
482	chr11_32450108_T_C	SC-CH	chr11	32450108	32450108	WT1	0.00795756	T	C	nonsynonymous_SNV	WT1:NM_000378:exon2:c.A704G:p.H235R,WT1:NM_001198551:exon2:c.A68G:p.H23R,WT1:NM_001198552:exon2:c.A68G:p.H23R,WT1:NM_024424:exon2:c.A704G:p.H235R,WT1:NM_024426:exon2:c.A704G:p.H235R	.	.	.
482	chr1_36932157_T_C	SC-CH	chr1	36932157	36932157	CSF3R	0.00692521	T	C	nonsynonymous_SNV	CSF3R:NM_000760:exon17:c.A2312G:p.D771G,CSF3R:NM_156039:exon17:c.A2393G:p.D798G	.	.	.
482	chr20_31022277_C_T	LC-CH	chr20	31022277	31022277	ASXL1	0.0220441	C	T	stopgain	ASXL1:NM_015338:exon12:c.C1762T:p.Q588X	.	.	ID=COSV60103144;OCCURENCE=10(haematopoietic_and_lymphoid_tissue),1(urinary_tract),1(prostate)
482	chr21_36164746_A_G	LC-CH	chr21	36164746	36164746	RUNX1	0.0219298	A	G	nonsynonymous_SNV	RUNX1:NM_001001890:exon6:c.T1048C:p.Y350H,RUNX1:NM_001754:exon9:c.T1129C:p.Y377H	.	.	.
482	chr2_25470028_C_T	LC-CH	chr2	25470028	25470028	DNMT3A	0.0218182	C	T	splicing	.	.	.	.
482	chr4_106156303_T_C	SC-CH	chr4	106156303	106156303	TET2	0.00868677	T	C	nonsynonymous_SNV	TET2:NM_001127208:exon3:c.T1204C:p.S402P,TET2:NM_017628:exon3:c.T1204C:p.S402P	.	.	.
483	chr2_25470558_AC_A	LC-CH	chr2	25470558	25470559	DNMT3A	0.0203593	AC	A	frameshift_deletion	DNMT3A:NM_001320893:exon3:c.459delG:p.W153Cfs*11,DNMT3A:NM_153759:exon4:c.348delG:p.W116Cfs*11,DNMT3A:NM_022552:exon8:c.915delG:p.W305Cfs*11,DNMT3A:NM_175629:exon8:c.915delG:p.W305Cfs*11	.	.	.
485	chr2_25458621_A_G	SC-CH	chr2	25458621	25458621	DNMT3A	0.010979	A	G	nonsynonymous_SNV	DNMT3A:NM_001320893:exon17:c.T2096C:p.F699S,DNMT3A:NM_153759:exon18:c.T1985C:p.F662S,DNMT3A:NM_022552:exon22:c.T2552C:p.F851S,DNMT3A:NM_175629:exon22:c.T2552C:p.F851S	.	.	.
485	chr2_25464487_G_C	LC-CH	chr2	25464487	25464487	DNMT3A	0.0505051	G	C	nonsynonymous_SNV	DNMT3A:NM_001320893:exon12:c.C1570G:p.R524G,DNMT3A:NM_153759:exon13:c.C1459G:p.R487G,DNMT3A:NM_022552:exon17:c.C2026G:p.R676G,DNMT3A:NM_175629:exon17:c.C2026G:p.R676G	.	.	.
486	chr17_58740432_C_G	SC-CH	chr17	58740432	58740432	PPM1D	0.00501859	C	G	stopgain	PPM1D:NM_003620:exon6:c.C1337G:p.S446X	rs775750934	.	ID=COSV59956020;OCCURENCE=1(breast),1(cervix),1(haematopoietic_and_lymphoid_tissue),1(soft_tissue)
487	chr2_25459804_C_T	SC-CH	chr2	25459804	25459804	DNMT3A	0.00992556	C	T	splicing	.	rs762213449	.	ID=COSV53087309;OCCURENCE=1(haematopoietic_and_lymphoid_tissue)
487	chr4_106155843_C_A	LC-CH	chr4	106155843	106155843	TET2	0.495314	C	A	nonsynonymous_SNV	TET2:NM_001127208:exon3:c.C744A:p.H248Q,TET2:NM_017628:exon3:c.C744A:p.H248Q	rs377035231	.	ID=COSV54415854;OCCURENCE=1(haematopoietic_and_lymphoid_tissue)
487	chr4_106156384_G_A	LC-CH	chr4	106156384	106156384	TET2	0.450902	G	A	nonsynonymous_SNV	TET2:NM_001127208:exon3:c.G1285A:p.G429R,TET2:NM_017628:exon3:c.G1285A:p.G429R	rs201642693	not_specified	ID=COSV54415868;OCCURENCE=1(haematopoietic_and_lymphoid_tissue),1(thymus)
489	chr11_119148931_G_A	LC-CH	chr11	119148931	119148931	CBL	0.194595	G	A	nonsynonymous_SNV	CBL:NM_005188:exon8:c.G1151A:p.C384Y	.	.	ID=COSV50633156;OCCURENCE=8(haematopoietic_and_lymphoid_tissue)
489	chr21_36171641_G_C	SC-CH	chr21	36171641	36171641	RUNX1	0.0152193	G	C	nonsynonymous_SNV	RUNX1:NM_001001890:exon5:c.C843G:p.S281R,RUNX1:NM_001754:exon8:c.C924G:p.S308R	.	.	.
489	chr2_25466800_G_C	LC-CH	chr2	25466800	25466800	DNMT3A	0.240622	G	C	nonsynonymous_SNV	DNMT3A:NM_001320893:exon11:c.C1447G:p.R483G,DNMT3A:NM_153759:exon12:c.C1336G:p.R446G,DNMT3A:NM_022552:exon16:c.C1903G:p.R635G,DNMT3A:NM_175629:exon16:c.C1903G:p.R635G	.	.	.
492	chr17_58740479_C_T	LC-CH	chr17	58740479	58740479	PPM1D	0.032634	C	T	stopgain	PPM1D:NM_003620:exon6:c.C1384T:p.Q462X	.	.	ID=COSV59955543;OCCURENCE=1(haematopoietic_and_lymphoid_tissue),1(skin),1(endometrium)
492	chr17_7577120_C_T	SC-CH	chr17	7577120	7577120	TP53	0.00695074	C	T	nonsynonymous_SNV	TP53:NM_001126115:exon4:c.G422A:p.R141H,TP53:NM_001126116:exon4:c.G422A:p.R141H,TP53:NM_001126117:exon4:c.G422A:p.R141H,TP53:NM_001276697:exon4:c.G341A:p.R114H,TP53:NM_001276698:exon4:c.G341A:p.R114H,TP53:NM_001276699:exon4:c.G341A:p.R114H,TP53:NM_001126118:exon7:c.G701A:p.R234H,TP53:NM_000546:exon8:c.G818A:p.R273H,TP53:NM_001126112:exon8:c.G818A:p.R273H,TP53:NM_001126113:exon8:c.G818A:p.R273H,TP…	rs28934576	Li-Fraumeni_syndrome_1|Hepatocellular_carcinoma|Neoplasm|Osteosarcoma|Medulloblastoma|Acute_myeloid_leukemia|Chronic_lymphocytic_leukemia|Pancreatic_adenocarcinoma|Transitional_cell_carcinoma_of_the_bladder|Adrenocortical_carcinoma|Multiple_myeloma|Brainstem_glioma|Carcinoma_of_esophagus|Anaplastic_thyroid_carcinoma|Lung_adenocarcinoma|Small_cell_lung_cancer|Squamous_cell_lung_carcinoma|Neoplasm_…	ID=COSV52660980;OCCURENCE=3(salivary_gland),120(breast),5(penis),9(liver),2(genital_tract),55(oesophagus),3(adrenal_gland),1(cervix),280(large_intestine),84(central_nervous_system),18(biliary_tract),1(fallopian_tube),1(pleura),4(vulva),73(ovary),8(bone),6(NS),52(haematopoietic_and_lymphoid_tissue),60(stomach),23(urinary_tract),7(soft_tissue),9(kidney),55(pancreas),15(skin),15(prostate),111(lung),…
492	chr21_36252931_A_G	SC-CH	chr21	36252931	36252931	RUNX1	0.0144665	A	G	nonsynonymous_SNV	RUNX1:NM_001001890:exon2:c.T350C:p.L117P,RUNX1:NM_001122607:exon2:c.T350C:p.L117P,RUNX1:NM_001754:exon5:c.T431C:p.L144P	.	.	ID=COSV55866716;OCCURENCE=1(breast),3(haematopoietic_and_lymphoid_tissue)
492	chr2_25470990_AGTGGG_A	SC-CH	chr2	25470990	25470995	DNMT3A	0.0152551	AGTGGG	A	frameshift_deletion	DNMT3A:NM_001320893:exon2:c.310_314del:p.P104Cfs*6,DNMT3A:NM_153759:exon3:c.199_203del:p.P67Cfs*6,DNMT3A:NM_022552:exon7:c.766_770del:p.P256Cfs*6,DNMT3A:NM_175629:exon7:c.766_770del:p.P256Cfs*6	.	.	.
492	chr2_25471068_CT_C	SC-CH	chr2	25471068	25471069	DNMT3A	0.0159363	CT	C	frameshift_deletion	DNMT3A:NM_001320893:exon2:c.236delA:p.Q79Rfs*85,DNMT3A:NM_153759:exon3:c.125delA:p.Q42Rfs*85,DNMT3A:NM_022552:exon7:c.692delA:p.Q231Rfs*85,DNMT3A:NM_175629:exon7:c.692delA:p.Q231Rfs*85	.	.	ID=COSV53051055;OCCURENCE=1(haematopoietic_and_lymphoid_tissue)
493	chr17_7578208_T_C	LC-CH	chr17	7578208	7578208	TP53	0.0634921	T	C	nonsynonymous_SNV	TP53:NM_001126115:exon2:c.A245G:p.H82R,TP53:NM_001126116:exon2:c.A245G:p.H82R,TP53:NM_001126117:exon2:c.A245G:p.H82R,TP53:NM_001276697:exon2:c.A164G:p.H55R,TP53:NM_001276698:exon2:c.A164G:p.H55R,TP53:NM_001276699:exon2:c.A164G:p.H55R,TP53:NM_001126118:exon5:c.A524G:p.H175R,TP53:NM_000546:exon6:c.A641G:p.H214R,TP53:NM_001126112:exon6:c.A641G:p.H214R,TP53:NM_001126113:exon6:c.A641G:p.H214R,TP53:NM_…	.	Hepatocellular_carcinoma|Chronic_lymphocytic_leukemia|Renal_cell_carcinoma,_papillary,_1|Pancreatic_adenocarcinoma|Transitional_cell_carcinoma_of_the_bladder|Carcinoma_of_esophagus|Squamous_cell_lung_carcinoma|Neoplasm_of_the_large_intestine|Glioblastoma|Hereditary_cancer-predisposing_syndrome|Li-Fraumeni_syndrome|Adenocarcinoma_of_stomach|Ovarian_Serous_Cystadenocarcinoma	ID=COSV52670202;OCCURENCE=1(salivary_gland),4(breast),12(liver),8(oesophagus),9(large_intestine),11(central_nervous_system),2(biliary_tract),1(pleura),8(ovary),6(haematopoietic_and_lymphoid_tissue),9(stomach),4(soft_tissue),8(urinary_tract),8(pancreas),4(prostate),31(lung),7(thyroid),1(small_intestine),3(endometrium)
493	chr2_25467158_G_A	SC-CH	chr2	25467158	25467158	DNMT3A	0.011236	G	A	stopgain	DNMT3A:NM_001320893:exon10:c.C1261T:p.Q421X,DNMT3A:NM_153759:exon11:c.C1150T:p.Q384X,DNMT3A:NM_022552:exon15:c.C1717T:p.Q573X,DNMT3A:NM_175629:exon15:c.C1717T:p.Q573X	.	.	ID=COSV53037254;OCCURENCE=1(haematopoietic_and_lymphoid_tissue)
494	chr2_25466799_C_T	LC-CH	chr2	25466799	25466799	DNMT3A	0.0762355	C	T	nonsynonymous_SNV	DNMT3A:NM_001320893:exon11:c.G1448A:p.R483Q,DNMT3A:NM_153759:exon12:c.G1337A:p.R446Q,DNMT3A:NM_022552:exon16:c.G1904A:p.R635Q,DNMT3A:NM_175629:exon16:c.G1904A:p.R635Q	rs751562376	.	ID=COSV53040573;OCCURENCE=3(haematopoietic_and_lymphoid_tissue),1(pancreas)
496	chr11_32450108_T_C	SC-CH	chr11	32450108	32450108	WT1	0.00563449	T	C	nonsynonymous_SNV	WT1:NM_000378:exon2:c.A704G:p.H235R,WT1:NM_001198551:exon2:c.A68G:p.H23R,WT1:NM_001198552:exon2:c.A68G:p.H23R,WT1:NM_024424:exon2:c.A704G:p.H235R,WT1:NM_024426:exon2:c.A704G:p.H235R	.	.	.
496	chr21_36252931_A_G	LC-CH	chr21	36252931	36252931	RUNX1	0.0207612	A	G	nonsynonymous_SNV	RUNX1:NM_001001890:exon2:c.T350C:p.L117P,RUNX1:NM_001122607:exon2:c.T350C:p.L117P,RUNX1:NM_001754:exon5:c.T431C:p.L144P	.	.	ID=COSV55866716;OCCURENCE=1(breast),3(haematopoietic_and_lymphoid_tissue)
601	chr2_25457242_C_T	LC-CH	chr2	25457242	25457242	DNMT3A	0.0245399	C	T	nonsynonymous_SNV	DNMT3A:NM_001320893:exon18:c.G2189A:p.R730H,DNMT3A:NM_153759:exon19:c.G2078A:p.R693H,DNMT3A:NM_022552:exon23:c.G2645A:p.R882H,DNMT3A:NM_175629:exon23:c.G2645A:p.R882H	rs147001633	Acute_myeloid_leukemia|Lung_adenocarcinoma|Myelodysplastic_syndrome|Inborn_genetic_diseases|Tatton-Brown-rahman_syndrome|not_provided	ID=COSV53036153;OCCURENCE=1(salivary_gland),2(breast),1(large_intestine),1(pleura),886(haematopoietic_and_lymphoid_tissue),1(kidney),1(upper_aerodigestive_tract)
606	chr2_25469611_A_G	SC-CH	chr2	25469611	25469611	DNMT3A	0.00796178	A	G	nonsynonymous_SNV	DNMT3A:NM_001320893:exon5:c.T701C:p.V234A,DNMT3A:NM_153759:exon6:c.T590C:p.V197A,DNMT3A:NM_022552:exon10:c.T1157C:p.V386A,DNMT3A:NM_175629:exon10:c.T1157C:p.V386A	.	.	.
607	chr4_106196627_C_T	SC-CH	chr4	106196627	106196627	TET2	0.00600109	C	T	stopgain	TET2:NM_001127208:exon11:c.C4960T:p.Q1654X	.	.	ID=COSV54406818;OCCURENCE=1(skin)
608	chr17_58740529_C_A	LC-CH	chr17	58740529	58740529	PPM1D	0.0225734	C	A	stopgain	PPM1D:NM_003620:exon6:c.C1434A:p.C478X	rs146477590	.	ID=COSV59955237;OCCURENCE=1(breast),1(central_nervous_system),4(haematopoietic_and_lymphoid_tissue),2(urinary_tract),2(upper_aerodigestive_tract)
608	chr2_25457242_C_G	LC-CH	chr2	25457242	25457242	DNMT3A	0.0334728	C	G	nonsynonymous_SNV	DNMT3A:NM_001320893:exon18:c.G2189C:p.R730P,DNMT3A:NM_153759:exon19:c.G2078C:p.R693P,DNMT3A:NM_022552:exon23:c.G2645C:p.R882P,DNMT3A:NM_175629:exon23:c.G2645C:p.R882P	rs147001633	Acute_myeloid_leukemia|Lung_adenocarcinoma|Myelodysplastic_syndrome	ID=COSV53040431;OCCURENCE=27(haematopoietic_and_lymphoid_tissue)
609	chr11_119148976_T_C	SC-CH	chr11	119148976	119148976	CBL	0.00952381	T	C	nonsynonymous_SNV	CBL:NM_005188:exon8:c.T1196C:p.L399P	.	.	ID=COSV50629921;OCCURENCE=2(haematopoietic_and_lymphoid_tissue),1(skin)
609	chr2_25459849_TATC_T	LC-CH	chr2	25459849	25459852	DNMT3A	0.0238636	TATC	T	nonframeshift_deletion	DNMT3A:NM_001320893:exon16:c.1975_1977del:p.D659Kfs*102,DNMT3A:NM_153759:exon17:c.1864_1866del:p.D622Kfs*102,DNMT3A:NM_022552:exon21:c.2431_2433del:p.D811Kfs*102,DNMT3A:NM_175629:exon21:c.2431_2433del:p.D811Kfs*102	.	.	.
609	chr4_106155627_TC_T	LC-CH	chr4	106155627	106155628	TET2	0.0856974	TC	T	frameshift_deletion	TET2:NM_001127208:exon3:c.529delC:p.P177Qfs*6,TET2:NM_017628:exon3:c.529delC:p.P177Qfs*6	.	.	.
612	chr4_106156540_C_T	LC-CH	chr4	106156540	106156540	TET2	0.264151	C	T	stopgain	TET2:NM_001127208:exon3:c.C1441T:p.Q481X,TET2:NM_017628:exon3:c.C1441T:p.Q481X	.	.	ID=COSV54395421;OCCURENCE=1(oesophagus),4(haematopoietic_and_lymphoid_tissue)
612	chr4_106157590_C_T	LC-CH	chr4	106157590	106157590	TET2	0.288107	C	T	stopgain	TET2:NM_001127208:exon3:c.C2491T:p.Q831X,TET2:NM_017628:exon3:c.C2491T:p.Q831X	.	.	ID=COSV54395440;OCCURENCE=1(haematopoietic_and_lymphoid_tissue),1(upper_aerodigestive_tract)
613	chr2_25466800_G_A	LC-CH	chr2	25466800	25466800	DNMT3A	0.390052	G	A	nonsynonymous_SNV	DNMT3A:NM_001320893:exon11:c.C1447T:p.R483W,DNMT3A:NM_153759:exon12:c.C1336T:p.R446W,DNMT3A:NM_022552:exon16:c.C1903T:p.R635W,DNMT3A:NM_175629:exon16:c.C1903T:p.R635W	rs144689354	Tatton-Brown-rahman_syndrome|not_provided	ID=COSV53038925;OCCURENCE=1(breast),2(large_intestine),2(central_nervous_system),17(haematopoietic_and_lymphoid_tissue),1(skin),2(thyroid),1(upper_aerodigestive_tract)
614	chr2_25458575_C_G	SC-CH	chr2	25458575	25458575	DNMT3A	0.00963597	C	G	splicing	.	.	.	.
615	chr17_7576636_CT_C	SC-CH	chr17	7576636	7576637	TP53	0.00514139	CT	C	frameshift_deletion	TP53:NM_001126116:exon6:c.618delA:p.E207Kfs*11,TP53:NM_001276698:exon6:c.537delA:p.E180Kfs*11,TP53:NM_001126114:exon10:c.1014delA:p.E339Kfs*11,TP53:NM_001276696:exon10:c.897delA:p.E300Kfs*11	.	.	.
615	chr4_106190837_C_T	SC-CH	chr4	106190837	106190837	TET2	0.00998336	C	T	nonsynonymous_SNV	TET2:NM_001127208:exon9:c.C4115T:p.T1372I	.	.	ID=COSV54427763;OCCURENCE=1(haematopoietic_and_lymphoid_tissue)
616	chr21_36259330_T_C	SC-CH	chr21	36259330	36259330	RUNX1	0.00598802	T	C	nonsynonymous_SNV	RUNX1:NM_001001890:exon1:c.A80G:p.E27G,RUNX1:NM_001122607:exon1:c.A80G:p.E27G,RUNX1:NM_001754:exon4:c.A161G:p.E54G	.	.	.
617	chr4_106193801_C_A	LC-CH	chr4	106193801	106193801	TET2	0.498439	C	A	stopgain	TET2:NM_001127208:exon10:c.C4263A:p.Y1421X	.	.	.
617	chr4_106197317_A_G	LC-CH	chr4	106197317	106197317	TET2	0.383673	A	G	nonsynonymous_SNV	TET2:NM_001127208:exon11:c.A5650G:p.T1884A	rs76428136	.	ID=COSV54404459;OCCURENCE=13(haematopoietic_and_lymphoid_tissue)
619	chr11_32450108_T_C	SC-CH	chr11	32450108	32450108	WT1	0.0064695	T	C	nonsynonymous_SNV	WT1:NM_000378:exon2:c.A704G:p.H235R,WT1:NM_001198551:exon2:c.A68G:p.H23R,WT1:NM_001198552:exon2:c.A68G:p.H23R,WT1:NM_024424:exon2:c.A704G:p.H235R,WT1:NM_024426:exon2:c.A704G:p.H235R	.	.	.
619	chr4_106155928_G_A	LC-CH	chr4	106155928	106155928	TET2	0.502304	G	A	nonsynonymous_SNV	TET2:NM_001127208:exon3:c.G829A:p.A277T,TET2:NM_017628:exon3:c.G829A:p.A277T	rs768670105	.	ID=COSV54413823;OCCURENCE=1(haematopoietic_and_lymphoid_tissue),1(prostate)
621	chr17_7577130_A_G	SC-CH	chr17	7577130	7577130	TP53	0.0184596	A	G	nonsynonymous_SNV	TP53:NM_001126115:exon4:c.T412C:p.F138L,TP53:NM_001126116:exon4:c.T412C:p.F138L,TP53:NM_001126117:exon4:c.T412C:p.F138L,TP53:NM_001276697:exon4:c.T331C:p.F111L,TP53:NM_001276698:exon4:c.T331C:p.F111L,TP53:NM_001276699:exon4:c.T331C:p.F111L,TP53:NM_001126118:exon7:c.T691C:p.F231L,TP53:NM_000546:exon8:c.T808C:p.F270L,TP53:NM_001126112:exon8:c.T808C:p.F270L,TP53:NM_001126113:exon8:c.T808C:p.F270L,TP…	.	.	ID=COSV52691720;OCCURENCE=6(breast),1(oesophagus),5(large_intestine),1(central_nervous_system),1(biliary_tract),1(ovary),1(bone),2(haematopoietic_and_lymphoid_tissue),8(stomach),1(upper_aerodigestive_tract)
622	chr2_25463240_G_C	LC-CH	chr2	25463240	25463240	DNMT3A	0.035524	G	C	nonsynonymous_SNV	DNMT3A:NM_001320893:exon14:c.C1797G:p.F599L,DNMT3A:NM_153759:exon15:c.C1686G:p.F562L,DNMT3A:NM_022552:exon19:c.C2253G:p.F751L,DNMT3A:NM_175629:exon19:c.C2253G:p.F751L	rs762020470	.	.
624	chr2_25469946_G_C	LC-CH	chr2	25469946	25469946	DNMT3A	0.0201005	G	C	nonsynonymous_SNV	DNMT3A:NM_001320893:exon4:c.C640G:p.R214G,DNMT3A:NM_153759:exon5:c.C529G:p.R177G,DNMT3A:NM_022552:exon9:c.C1096G:p.R366G,DNMT3A:NM_175629:exon9:c.C1096G:p.R366G	.	.	.
624	chr4_106157998_C_T	SC-CH	chr4	106157998	106157998	TET2	0.00954198	C	T	stopgain	TET2:NM_001127208:exon3:c.C2899T:p.Q967X,TET2:NM_017628:exon3:c.C2899T:p.Q967X	.	.	.
625	chr2_25463289_T_C	LC-CH	chr2	25463289	25463289	DNMT3A	0.0408163	T	C	nonsynonymous_SNV	DNMT3A:NM_001320893:exon14:c.A1748G:p.Y583C,DNMT3A:NM_153759:exon15:c.A1637G:p.Y546C,DNMT3A:NM_022552:exon19:c.A2204G:p.Y735C,DNMT3A:NM_175629:exon19:c.A2204G:p.Y735C	rs147828672	.	ID=COSV53036596;OCCURENCE=2(breast),11(haematopoietic_and_lymphoid_tissue),1(lung)
629	chr4_106164725_A_G	LC-CH	chr4	106164725	106164725	TET2	0.316211	A	G	splicing	.	.	.	.
631	chr11_32417899_T_C	SC-CH	chr11	32417899	32417899	WT1	0.00514933	T	C	nonsynonymous_SNV	WT1:NM_000378:exon6:c.A1102G:p.T368A,WT1:NM_001198552:exon6:c.A466G:p.T156A,WT1:NM_001198551:exon7:c.A517G:p.T173A,WT1:NM_024424:exon7:c.A1153G:p.T385A,WT1:NM_024426:exon7:c.A1153G:p.T385A	.	.	.
634	chr17_7577520_A_T	SC-CH	chr17	7577520	7577520	TP53	0.0151976	A	T	nonsynonymous_SNV	TP53:NM_001126115:exon3:c.T365A:p.I122N,TP53:NM_001126116:exon3:c.T365A:p.I122N,TP53:NM_001126117:exon3:c.T365A:p.I122N,TP53:NM_001276697:exon3:c.T284A:p.I95N,TP53:NM_001276698:exon3:c.T284A:p.I95N,TP53:NM_001276699:exon3:c.T284A:p.I95N,TP53:NM_001126118:exon6:c.T644A:p.I215N,TP53:NM_000546:exon7:c.T761A:p.I254N,TP53:NM_001126112:exon7:c.T761A:p.I254N,TP53:NM_001126113:exon7:c.T761A:p.I254N,TP53:…	.	.	ID=COSV52674699;OCCURENCE=1(breast),3(liver),1(large_intestine),1(ovary),4(haematopoietic_and_lymphoid_tissue),2(soft_tissue),1(upper_aerodigestive_tract)
634	chr2_25462016_G_T	SC-CH	chr2	25462016	25462016	DNMT3A	0.00529661	G	T	nonsynonymous_SNV	DNMT3A:NM_001320893:exon15:c.C1935A:p.N645K,DNMT3A:NM_153759:exon16:c.C1824A:p.N608K,DNMT3A:NM_022552:exon20:c.C2391A:p.N797K,DNMT3A:NM_175629:exon20:c.C2391A:p.N797K	.	.	ID=COSV53079525;OCCURENCE=1(haematopoietic_and_lymphoid_tissue)
635	chr2_25466800_G_A	SC-CH	chr2	25466800	25466800	DNMT3A	0.0111111	G	A	nonsynonymous_SNV	DNMT3A:NM_001320893:exon11:c.C1447T:p.R483W,DNMT3A:NM_153759:exon12:c.C1336T:p.R446W,DNMT3A:NM_022552:exon16:c.C1903T:p.R635W,DNMT3A:NM_175629:exon16:c.C1903T:p.R635W	rs144689354	Tatton-Brown-rahman_syndrome|not_provided	ID=COSV53038925;OCCURENCE=1(breast),2(large_intestine),2(central_nervous_system),17(haematopoietic_and_lymphoid_tissue),1(skin),2(thyroid),1(upper_aerodigestive_tract)
636	chr2_25470573_G_A	SC-CH	chr2	25470573	25470573	DNMT3A	0.018315	G	A	nonsynonymous_SNV	DNMT3A:NM_001320893:exon3:c.C445T:p.R149W,DNMT3A:NM_153759:exon4:c.C334T:p.R112W,DNMT3A:NM_022552:exon8:c.C901T:p.R301W,DNMT3A:NM_175629:exon8:c.C901T:p.R301W	.	Inborn_genetic_diseases|not_provided	ID=COSV53046262;OCCURENCE=1(large_intestine),1(endometrium)
640	chr15_90631934_C_T	SC-CH	chr15	90631934	90631934	IDH2	0.0153846	C	T	nonsynonymous_SNV	IDH2:NM_001290114:exon2:c.G29A:p.R10Q,IDH2:NM_001289910:exon4:c.G263A:p.R88Q,IDH2:NM_002168:exon4:c.G419A:p.R140Q	rs121913502	Acute_myeloid_leukemia|Multiple_myeloma|Neoplasm_of_the_large_intestine|Squamous_cell_carcinoma_of_the_head_and_neck|Myelodysplastic_syndrome|D-2-hydroxyglutaric_aciduria_2|not_provided	ID=COSV57468751;OCCURENCE=1(stomach),796(haematopoietic_and_lymphoid_tissue),1(upper_aerodigestive_tract)
641	chr2_25463508_C_T	SC-CH	chr2	25463508	25463508	DNMT3A	0.00831354	C	T	splicing	.	rs763716866	.	ID=COSV53056806;OCCURENCE=3(haematopoietic_and_lymphoid_tissue)
642	chr17_58740816_ACT_A	SC-CH	chr17	58740816	58740818	PPM1D	0.0121642	ACT	A	frameshift_deletion	PPM1D:NM_003620:exon6:c.1722_1723del:p.S575Cfs*2	.	.	.
642	chr2_25457242_C_T	LC-CH	chr2	25457242	25457242	DNMT3A	0.276873	C	T	nonsynonymous_SNV	DNMT3A:NM_001320893:exon18:c.G2189A:p.R730H,DNMT3A:NM_153759:exon19:c.G2078A:p.R693H,DNMT3A:NM_022552:exon23:c.G2645A:p.R882H,DNMT3A:NM_175629:exon23:c.G2645A:p.R882H	rs147001633	Acute_myeloid_leukemia|Lung_adenocarcinoma|Myelodysplastic_syndrome|Inborn_genetic_diseases|Tatton-Brown-rahman_syndrome|not_provided	ID=COSV53036153;OCCURENCE=1(salivary_gland),2(breast),1(large_intestine),1(pleura),886(haematopoietic_and_lymphoid_tissue),1(kidney),1(upper_aerodigestive_tract)
644	chr2_25462009_C_T	SC-CH	chr2	25462009	25462009	DNMT3A	0.0058072	C	T	nonsynonymous_SNV	DNMT3A:NM_001320893:exon15:c.G1942A:p.G648S,DNMT3A:NM_153759:exon16:c.G1831A:p.G611S,DNMT3A:NM_022552:exon20:c.G2398A:p.G800S,DNMT3A:NM_175629:exon20:c.G2398A:p.G800S	rs757083492	.	.
646	chr4_106158201_GT_G	LC-CH	chr4	106158201	106158202	TET2	0.190229	GT	G	frameshift_deletion	TET2:NM_001127208:exon3:c.3103delT:p.H1036Tfs*19,TET2:NM_017628:exon3:c.3103delT:p.H1036Tfs*19	.	.	.
647	chr20_31022262_T_C	SC-CH	chr20	31022262	31022262	ASXL1	0.00568643	T	C	nonsynonymous_SNV	ASXL1:NM_015338:exon12:c.T1747C:p.W583R	.	.	.
647	chr2_25464451_G_T	SC-CH	chr2	25464451	25464451	DNMT3A	0.0066482	G	T	nonsynonymous_SNV	DNMT3A:NM_001320893:exon12:c.C1606A:p.R536S,DNMT3A:NM_153759:exon13:c.C1495A:p.R499S,DNMT3A:NM_022552:exon17:c.C2062A:p.R688S,DNMT3A:NM_175629:exon17:c.C2062A:p.R688S	.	.	ID=COSV53037712;OCCURENCE=3(haematopoietic_and_lymphoid_tissue)
647	chr2_25470498_G_C	SC-CH	chr2	25470498	25470498	DNMT3A	0.00685871	G	C	nonsynonymous_SNV	DNMT3A:NM_001320893:exon3:c.C520G:p.R174G,DNMT3A:NM_153759:exon4:c.C409G:p.R137G,DNMT3A:NM_022552:exon8:c.C976G:p.R326G,DNMT3A:NM_175629:exon8:c.C976G:p.R326G	.	.	.
647	chr4_106155652_C_T	SC-CH	chr4	106155652	106155652	TET2	0.00577701	C	T	stopgain	TET2:NM_001127208:exon3:c.C553T:p.Q185X,TET2:NM_017628:exon3:c.C553T:p.Q185X	.	.	ID=COSV54410596;OCCURENCE=1(haematopoietic_and_lymphoid_tissue)
648	chr2_25459829_ACACTCCTG_A	LC-CH	chr2	25459829	25459837	DNMT3A	0.040724	ACACTCCTG	A	frameshift_deletion	DNMT3A:NM_001320893:exon16:c.1990_1997del:p.Q664Sfs*36,DNMT3A:NM_153759:exon17:c.1879_1886del:p.Q627Sfs*36,DNMT3A:NM_022552:exon21:c.2446_2453del:p.Q816Sfs*36,DNMT3A:NM_175629:exon21:c.2446_2453del:p.Q816Sfs*36	.	.	.
652	chr4_106156303_T_C	SC-CH	chr4	106156303	106156303	TET2	0.00615385	T	C	nonsynonymous_SNV	TET2:NM_001127208:exon3:c.T1204C:p.S402P,TET2:NM_017628:exon3:c.T1204C:p.S402P	.	.	.
654	chr17_58740376_G_A	SC-CH	chr17	58740376	58740376	PPM1D	0.00535077	G	A	stopgain	PPM1D:NM_003620:exon6:c.G1281A:p.W427X	.	Intellectual_developmental_disorder_with_gastrointestinal_difficulties_and_high_pain_threshold	ID=COSV59954253;OCCURENCE=1(large_intestine),3(central_nervous_system),2(haematopoietic_and_lymphoid_tissue),1(skin)
654	chr17_58740809_C_T	SC-CH	chr17	58740809	58740809	PPM1D	0.0101302	C	T	stopgain	PPM1D:NM_003620:exon6:c.C1714T:p.R572X	rs765769406	not_provided	ID=COSV59954582;OCCURENCE=1(large_intestine),7(haematopoietic_and_lymphoid_tissue),1(endometrium)
654	chr2_198266824_G_T	LC-CH	chr2	198266824	198266824	SF3B1	0.0306779	G	T	nonsynonymous_SNV	SF3B1:NM_012433:exon15:c.C2108A:p.T703N	.	.	ID=COSV59224968;OCCURENCE=1(pancreas)
654	chr2_25457242_C_T	LC-CH	chr2	25457242	25457242	DNMT3A	0.508621	C	T	nonsynonymous_SNV	DNMT3A:NM_001320893:exon18:c.G2189A:p.R730H,DNMT3A:NM_153759:exon19:c.G2078A:p.R693H,DNMT3A:NM_022552:exon23:c.G2645A:p.R882H,DNMT3A:NM_175629:exon23:c.G2645A:p.R882H	rs147001633	Acute_myeloid_leukemia|Lung_adenocarcinoma|Myelodysplastic_syndrome|Inborn_genetic_diseases|Tatton-Brown-rahman_syndrome|not_provided	ID=COSV53036153;OCCURENCE=1(salivary_gland),2(breast),1(large_intestine),1(pleura),886(haematopoietic_and_lymphoid_tissue),1(kidney),1(upper_aerodigestive_tract)
654	chr4_106194019_C_G	SC-CH	chr4	106194019	106194019	TET2	0.00686948	C	G	stopgain	TET2:NM_001127208:exon10:c.C4481G:p.S1494X	.	.	ID=COSV54403224;OCCURENCE=1(haematopoietic_and_lymphoid_tissue)
654	chr4_106196222_G_T	SC-CH	chr4	106196222	106196222	TET2	0.0113234	G	T	stopgain	TET2:NM_001127208:exon11:c.G4555T:p.G1519X	.	.	.
657	chr17_7578416_C_A	SC-CH	chr17	7578416	7578416	TP53	0.00830189	C	A	nonsynonymous_SNV	TP53:NM_001126115:exon1:c.G118T:p.V40F,TP53:NM_001126116:exon1:c.G118T:p.V40F,TP53:NM_001126117:exon1:c.G118T:p.V40F,TP53:NM_001276697:exon1:c.G37T:p.V13F,TP53:NM_001276698:exon1:c.G37T:p.V13F,TP53:NM_001276699:exon1:c.G37T:p.V13F,TP53:NM_001126118:exon4:c.G397T:p.V133F,TP53:NM_000546:exon5:c.G514T:p.V172F,TP53:NM_001126112:exon5:c.G514T:p.V172F,TP53:NM_001126113:exon5:c.G514T:p.V172F,TP53:NM_001…	.	Hereditary_cancer-predisposing_syndrome	ID=COSV52672812;OCCURENCE=3(breast),1(penis),3(liver),7(oesophagus),8(large_intestine),1(central_nervous_system),3(biliary_tract),3(ovary),1(urinary_tract),1(pancreas),6(lung),2(thyroid),1(upper_aerodigestive_tract),1(endometrium)
663	chr2_25467083_G_A	LC-CH	chr2	25467083	25467083	DNMT3A	0.0866551	G	A	stopgain	DNMT3A:NM_001320893:exon10:c.C1336T:p.R446X,DNMT3A:NM_153759:exon11:c.C1225T:p.R409X,DNMT3A:NM_022552:exon15:c.C1792T:p.R598X,DNMT3A:NM_175629:exon15:c.C1792T:p.R598X	rs568207978	.	ID=COSV53039812;OCCURENCE=9(haematopoietic_and_lymphoid_tissue)
667	chr21_36252883_T_A	SC-CH	chr21	36252883	36252883	RUNX1	0.00619195	T	A	nonsynonymous_SNV	RUNX1:NM_001001890:exon2:c.A398T:p.D133V,RUNX1:NM_001122607:exon2:c.A398T:p.D133V,RUNX1:NM_001754:exon5:c.A479T:p.D160V	.	.	ID=COSV55880140;OCCURENCE=1(haematopoietic_and_lymphoid_tissue)
667	chr2_25469090_CT_C	LC-CH	chr2	25469090	25469091	DNMT3A	0.177285	CT	C	frameshift_deletion	DNMT3A:NM_001320893:exon6:c.911delA:p.K304Sfs*195,DNMT3A:NM_153759:exon7:c.800delA:p.K267Sfs*195,DNMT3A:NM_022552:exon11:c.1367delA:p.K456Sfs*195,DNMT3A:NM_175629:exon11:c.1367delA:p.K456Sfs*195	.	.	.
669	chr20_31022637_C_T	SC-CH	chr20	31022637	31022637	ASXL1	0.00716332	C	T	stopgain	ASXL1:NM_015338:exon12:c.C2122T:p.Q708X	rs755789372	.	ID=COSV60103078;OCCURENCE=1(large_intestine),6(haematopoietic_and_lymphoid_tissue),1(skin)
670	chr2_25457228_TCTGCCTCG_T	LC-CH	chr2	25457228	25457236	DNMT3A	0.0808081	TCTGCCTCG	T	frameshift_deletion	DNMT3A:NM_001320893:exon18:c.2195_2202del:p.A732Efs*33,DNMT3A:NM_153759:exon19:c.2084_2091del:p.A695Efs*33,DNMT3A:NM_022552:exon23:c.2651_2658del:p.A884Efs*33,DNMT3A:NM_175629:exon23:c.2651_2658del:p.A884Efs*33	.	.	.
670	chr2_25470559_C_T	SC-CH	chr2	25470559	25470559	DNMT3A	0.00665779	C	T	stopgain	DNMT3A:NM_001320893:exon3:c.G459A:p.W153X,DNMT3A:NM_153759:exon4:c.G348A:p.W116X,DNMT3A:NM_022552:exon8:c.G915A:p.W305X,DNMT3A:NM_175629:exon8:c.G915A:p.W305X	rs761839006	.	ID=COSV53067969;OCCURENCE=2(haematopoietic_and_lymphoid_tissue),1(lung)
672	chr2_25462016_G_GTAA	SC-CH	chr2	25462016	25462016	DNMT3A	0.00934579	G	GTAA	nonframeshift_insertion	DNMT3A:NM_001320893:exon15:c.1934_1935insTTA:p.N645_L646insY,DNMT3A:NM_153759:exon16:c.1823_1824insTTA:p.N608_L609insY,DNMT3A:NM_022552:exon20:c.2390_2391insTTA:p.N797_L798insY,DNMT3A:NM_175629:exon20:c.2390_2391insTTA:p.N797_L798insY	.	.	.
673	chr21_36259330_T_C	SC-CH	chr21	36259330	36259330	RUNX1	0.00894454	T	C	nonsynonymous_SNV	RUNX1:NM_001001890:exon1:c.A80G:p.E27G,RUNX1:NM_001122607:exon1:c.A80G:p.E27G,RUNX1:NM_001754:exon4:c.A161G:p.E54G	.	.	.
675	chr2_25463240_G_T	SC-CH	chr2	25463240	25463240	DNMT3A	0.0060423	G	T	nonsynonymous_SNV	DNMT3A:NM_001320893:exon14:c.C1797A:p.F599L,DNMT3A:NM_153759:exon15:c.C1686A:p.F562L,DNMT3A:NM_022552:exon19:c.C2253A:p.F751L,DNMT3A:NM_175629:exon19:c.C2253A:p.F751L	.	.	ID=COSV53066560;OCCURENCE=1(haematopoietic_and_lymphoid_tissue)
675	chr2_25463541_G_C	SC-CH	chr2	25463541	25463541	DNMT3A	0.0114416	G	C	nonsynonymous_SNV	DNMT3A:NM_001320893:exon13:c.C1685G:p.S562C,DNMT3A:NM_153759:exon14:c.C1574G:p.S525C,DNMT3A:NM_022552:exon18:c.C2141G:p.S714C,DNMT3A:NM_175629:exon18:c.C2141G:p.S714C	rs367909007	not_provided	ID=COSV53039274;OCCURENCE=1(breast),1(liver),25(haematopoietic_and_lymphoid_tissue)
1070	chr20_31022262_T_C	SC-CH	chr20	31022262	31022262	ASXL1	0.00550964	T	C	nonsynonymous_SNV	ASXL1:NM_015338:exon12:c.T1747C:p.W583R	.	.	.
1070	chr2_25458661_T_C	LC-CH	chr2	25458661	25458661	DNMT3A	0.0339175	T	C	nonsynonymous_SNV	DNMT3A:NM_001320893:exon17:c.A2056G:p.N686D,DNMT3A:NM_153759:exon18:c.A1945G:p.N649D,DNMT3A:NM_022552:exon22:c.A2512G:p.N838D,DNMT3A:NM_175629:exon22:c.A2512G:p.N838D	.	.	ID=COSV53040475;OCCURENCE=4(haematopoietic_and_lymphoid_tissue)
1070	chr2_25466769_G_A	SC-CH	chr2	25466769	25466769	DNMT3A	0.00988397	G	A	nonsynonymous_SNV	DNMT3A:NM_001320893:exon11:c.C1478T:p.T493I,DNMT3A:NM_153759:exon12:c.C1367T:p.T456I,DNMT3A:NM_022552:exon16:c.C1934T:p.T645I,DNMT3A:NM_175629:exon16:c.C1934T:p.T645I	.	.	.
1074	chr4_106193856_C_T	SC-CH	chr4	106193856	106193856	TET2	0.00967118	C	T	nonsynonymous_SNV	TET2:NM_001127208:exon10:c.C4318T:p.R1440W	rs369911989	.	ID=COSV54413422;OCCURENCE=1(stomach),1(endometrium)
1081	chr17_7578221_T_C	LC-CH	chr17	7578221	7578221	TP53	0.179487	T	C	nonsynonymous_SNV	TP53:NM_001126115:exon2:c.A232G:p.N78D,TP53:NM_001126116:exon2:c.A232G:p.N78D,TP53:NM_001126117:exon2:c.A232G:p.N78D,TP53:NM_001276697:exon2:c.A151G:p.N51D,TP53:NM_001276698:exon2:c.A151G:p.N51D,TP53:NM_001276699:exon2:c.A151G:p.N51D,TP53:NM_001126118:exon5:c.A511G:p.N171D,TP53:NM_000546:exon6:c.A628G:p.N210D,TP53:NM_001126112:exon6:c.A628G:p.N210D,TP53:NM_001126113:exon6:c.A628G:p.N210D,TP53:NM_…	.	.	ID=COSV52660880;OCCURENCE=1(central_nervous_system)
1082	chr17_58740809_C_T	LC-CH	chr17	58740809	58740809	PPM1D	0.0214808	C	T	stopgain	PPM1D:NM_003620:exon6:c.C1714T:p.R572X	rs765769406	not_provided	ID=COSV59954582;OCCURENCE=1(large_intestine),7(haematopoietic_and_lymphoid_tissue),1(endometrium)
1083	chr2_25463181_C_T	SC-CH	chr2	25463181	25463181	DNMT3A	0.0145985	C	T	nonsynonymous_SNV	DNMT3A:NM_001320893:exon14:c.G1856A:p.R619Q,DNMT3A:NM_153759:exon15:c.G1745A:p.R582Q,DNMT3A:NM_022552:exon19:c.G2312A:p.R771Q,DNMT3A:NM_175629:exon19:c.G2312A:p.R771Q	rs757823678	Inborn_genetic_diseases|Tatton-Brown-rahman_syndrome	ID=COSV53037113;OCCURENCE=1(large_intestine),4(haematopoietic_and_lymphoid_tissue),1(urinary_tract),1(lung),1(endometrium)
1091	chr2_25470914_C_A	LC-CH	chr2	25470914	25470914	DNMT3A	0.0214286	C	A	stopgain	DNMT3A:NM_001320893:exon2:c.G391T:p.E131X,DNMT3A:NM_153759:exon3:c.G280T:p.E94X,DNMT3A:NM_022552:exon7:c.G847T:p.E283X,DNMT3A:NM_175629:exon7:c.G847T:p.E283X	.	.	.
1092	chr2_25457242_C_T	LC-CH	chr2	25457242	25457242	DNMT3A	0.0703125	C	T	nonsynonymous_SNV	DNMT3A:NM_001320893:exon18:c.G2189A:p.R730H,DNMT3A:NM_153759:exon19:c.G2078A:p.R693H,DNMT3A:NM_022552:exon23:c.G2645A:p.R882H,DNMT3A:NM_175629:exon23:c.G2645A:p.R882H	rs147001633	Acute_myeloid_leukemia|Lung_adenocarcinoma|Myelodysplastic_syndrome|Inborn_genetic_diseases|Tatton-Brown-rahman_syndrome|not_provided	ID=COSV53036153;OCCURENCE=1(salivary_gland),2(breast),1(large_intestine),1(pleura),886(haematopoietic_and_lymphoid_tissue),1(kidney),1(upper_aerodigestive_tract)
1094	chr15_90631934_C_T	LC-CH	chr15	90631934	90631934	IDH2	0.0413669	C	T	nonsynonymous_SNV	IDH2:NM_001290114:exon2:c.G29A:p.R10Q,IDH2:NM_001289910:exon4:c.G263A:p.R88Q,IDH2:NM_002168:exon4:c.G419A:p.R140Q	rs121913502	Acute_myeloid_leukemia|Multiple_myeloma|Neoplasm_of_the_large_intestine|Squamous_cell_carcinoma_of_the_head_and_neck|Myelodysplastic_syndrome|D-2-hydroxyglutaric_aciduria_2|not_provided	ID=COSV57468751;OCCURENCE=1(stomach),796(haematopoietic_and_lymphoid_tissue),1(upper_aerodigestive_tract)
1094	chr2_25467466_C_T	LC-CH	chr2	25467466	25467466	DNMT3A	0.0518341	C	T	nonsynonymous_SNV	DNMT3A:NM_001320893:exon9:c.G1154A:p.C385Y,DNMT3A:NM_153759:exon10:c.G1043A:p.C348Y,DNMT3A:NM_022552:exon14:c.G1610A:p.C537Y,DNMT3A:NM_175629:exon14:c.G1610A:p.C537Y	.	.	.
